# Supplementary material for: Assessing the diversity of whiteflies infesting cassava in Brazil
Source: PeerJ. 2021 Jul 15;9:e11741. doi: 10.7717/peerj.11741 (PMC8286705; doi:10.7717/peerj.11741)
Supplement: Supplemental Information 3 [file peerj-09-11741-s003.csv]

First Sequence
>AB536793_Aleurocanthus_spiniferus	>AY521265_Trialeurodes_vaporariorum	0.7697063
>AB536793_Aleurocanthus_spiniferus	>AY572538_Aleurochiton_aceris	0.7865854
>AB536793_Aleurocanthus_spiniferus	>AB536801_Aleurotrachelus_camelliae	0.7640792
>AB536793_Aleurocanthus_spiniferus	>AM179423_Trialeurodes_ricini	0.7702479
>AB536793_Aleurocanthus_spiniferus	>AM179440_Trialeurodes_lauri	0.7836065
>AB536793_Aleurocanthus_spiniferus	>AY057221_Trialeurodes_abutilonea	0.7607362
>AB536793_Aleurocanthus_spiniferus	>AY521262_Tetraleurodes_acaciae	0.7810107
>AB536793_Aleurocanthus_spiniferus	>KY249398_Tetraleurodes_acaciae	0.7810107
>AB536793_Aleurocanthus_spiniferus	>KY249522_Tetraleurodes_acaciae	0.7810107
>AB536793_Aleurocanthus_spiniferus	>AMT1_16_Btu	0.7926829
>AB536793_Aleurocanthus_spiniferus	>KM368235_Tetraleurodes_acaciae	0.7777778
>AB536793_Aleurocanthus_spiniferus	>KM368252_Tetraleurodes_acaciae	0.7623457
>AB536793_Aleurocanthus_spiniferus	>AMG1_7_Ta	0.7737003
>AB536793_Aleurocanthus_spiniferus	>KM368254_Tetraleurodes_acacia	0.7737003
>AB536793_Aleurocanthus_spiniferus	>AMG11_1_Ta	0.7737003
>AB536793_Aleurocanthus_spiniferus	>AMG10_1_Ta	0.7737003
>AB536793_Aleurocanthus_spiniferus	>AMG9_1_Ta	0.7752293
>AB536793_Aleurocanthus_spiniferus	>AMG11_8_Ta	0.7737003
>AB536793_Aleurocanthus_spiniferus	>AMG12_7_Ta	0.7737003
>AB536793_Aleurocanthus_spiniferus	>AMG14_5_Ta	0.7737003
>AB536793_Aleurocanthus_spiniferus	>AMG15_1_Ta	0.7737003
>AB536793_Aleurocanthus_spiniferus	>AMG16_1_Ta	0.7737003
>AB536793_Aleurocanthus_spiniferus	>AMG18_5_Ta	0.7737003
>AB536793_Aleurocanthus_spiniferus	>AMG2_1_Ta	0.7737003
>AB536793_Aleurocanthus_spiniferus	>AMG4_2_Ta	0.7737003
>AB536793_Aleurocanthus_spiniferus	>AMG5_11_Ta	0.7737003
>AB536793_Aleurocanthus_spiniferus	>AMG7_1_Ta	0.7737003
>AB536793_Aleurocanthus_spiniferus	>AMG8_1_Ta	0.7737003
>AB536793_Aleurocanthus_spiniferus	>NMG10_1_Ta	0.7737003
>AB536793_Aleurocanthus_spiniferus	>NMG11_1_Ta	0.7737003
>AB536793_Aleurocanthus_spiniferus	>NMG12_1_Ta	0.7737003
>AB536793_Aleurocanthus_spiniferus	>NMG15_2_Ta	0.7737003
>AB536793_Aleurocanthus_spiniferus	>NMG2_1_Ta	0.7737003
>AB536793_Aleurocanthus_spiniferus	>NMG4_2_Ta	0.7737003
>AB536793_Aleurocanthus_spiniferus	>NMG5_1_Ta	0.7737003
>AB536793_Aleurocanthus_spiniferus	>NMG7_1_Ta	0.7737003
>AB536793_Aleurocanthus_spiniferus	>NMG9_1_Ta	0.7737003
>AB536793_Aleurocanthus_spiniferus	>AMG3_2_Ta	0.7752293
>AB536793_Aleurocanthus_spiniferus	>NMG1_1_Ta	0.7752293
>AB536793_Aleurocanthus_spiniferus	>NMG3_3_Ta	0.7752293
>AB536793_Aleurocanthus_spiniferus	>AES1_11_Ta	0.7745399
>AB536793_Aleurocanthus_spiniferus	>NAL4_7_Ta	0.7752293
>AB536793_Aleurocanthus_spiniferus	>AAL2_10_Ta	0.7752293
>AB536793_Aleurocanthus_spiniferus	>AAL3_6_Ta	0.7752293
>AB536793_Aleurocanthus_spiniferus	>AAL4_2_Ta	0.7752293
>AB536793_Aleurocanthus_spiniferus	>ABA1_8_Ta	0.7752293
>AB536793_Aleurocanthus_spiniferus	>AES2_2_Ta	0.7752293
>AB536793_Aleurocanthus_spiniferus	>AES3_2_Ta	0.7752293
>AB536793_Aleurocanthus_spiniferus	>AMG17_9_Ta	0.7752293
>AB536793_Aleurocanthus_spiniferus	>AMG19_10_Ta	0.7752293
>AB536793_Aleurocanthus_spiniferus	>APA1_1_Ta	0.7752293
>AB536793_Aleurocanthus_spiniferus	>APA1_11_Ta	0.7752293
>AB536793_Aleurocanthus_spiniferus	>APA2_16_Ta	0.7752293
>AB536793_Aleurocanthus_spiniferus	>APA3_6_Btu	0.7752293
>AB536793_Aleurocanthus_spiniferus	>NAL1_17_Ta	0.7752293
>AB536793_Aleurocanthus_spiniferus	>NAL5_4_Ta	0.7752293
>AB536793_Aleurocanthus_spiniferus	>NES1_1_Ta	0.7752293
>AB536793_Aleurocanthus_spiniferus	>NES2_1_Ta	0.7752293
>AB536793_Aleurocanthus_spiniferus	>NES2_12_Ta	0.7752293
>AB536793_Aleurocanthus_spiniferus	>NES3_1_Ta	0.7752293
>AB536793_Aleurocanthus_spiniferus	>NMG19_4_Ta	0.7752293
>AB536793_Aleurocanthus_spiniferus	>NPA1_11_Ta	0.7752293
>AB536793_Aleurocanthus_spiniferus	>NPA2_2_Ta	0.7752293
>AB536793_Aleurocanthus_spiniferus	>NPA3_2_Ta	0.7752293
>AB536793_Aleurocanthus_spiniferus	>NPA4_16_Ta	0.7752293
>AB536793_Aleurocanthus_spiniferus	>NPI1_19_Ta	0.7752293
>AB536793_Aleurocanthus_spiniferus	>AAL2_1_Btu	0.7869102
>AB536793_Aleurocanthus_spiniferus	>NAL4_1_Btu	0.7867079
>AB536793_Aleurocanthus_spiniferus	>AAL4_4_Btu	0.7869102
>AB536793_Aleurocanthus_spiniferus	>NAL1_2_Btu	0.7869102
>AB536793_Aleurocanthus_spiniferus	>NPI1_16_Btu	0.7869102
>AB536793_Aleurocanthus_spiniferus	>NAL2_1_Btu	0.7879747
>AB536793_Aleurocanthus_spiniferus	>AAL3_3_Btu	0.782344
>AB536793_Aleurocanthus_spiniferus	>AMG13_3_Btu	0.782344
>AB536793_Aleurocanthus_spiniferus	>AMG16_4_Btu	0.782344
>AB536793_Aleurocanthus_spiniferus	>AMG18_18_Btu	0.782344
>AB536793_Aleurocanthus_spiniferus	>NAL3_1_Btu	0.782344
>AB536793_Aleurocanthus_spiniferus	>NMG15_1_Btu	0.782344
>AB536793_Aleurocanthus_spiniferus	>AMG6_6_Btu	0.7808219
>AB536793_Aleurocanthus_spiniferus	>ABA1_12_Btu	0.7737374
>AB536793_Aleurocanthus_spiniferus	>AMG16_4	0.7751678
>AB536793_Aleurocanthus_spiniferus	>AMG10_7_Btu	0.7869102
>AB536793_Aleurocanthus_spiniferus	>AMG12_3_Btu	0.7869102
>AB536793_Aleurocanthus_spiniferus	>AMG2_9_Btu	0.7869102
>AB536793_Aleurocanthus_spiniferus	>AMG3_1_Btu	0.7869102
>AB536793_Aleurocanthus_spiniferus	>AMT2_4_Btu	0.7869102
>AB536793_Aleurocanthus_spiniferus	>NES3_5_Btu	0.7869102
>AB536793_Aleurocanthus_spiniferus	>NMG10_12_Btu	0.7869102
>AB536793_Aleurocanthus_spiniferus	>NMG3_1_Btu	0.7853881
>AB536793_Aleurocanthus_spiniferus	>AGO2_16_Btu	0.7792999
>AB536793_Aleurocanthus_spiniferus	>NMT1_16_Btu	0.782344
>AB536793_Aleurocanthus_spiniferus	>APA3_7_Btu	0.7792999
>AB536793_Aleurocanthus_spiniferus	>APA4_1_Btu	0.7792999
>AB536793_Aleurocanthus_spiniferus	>AES3_4_Btu	0.7917329
>AB536793_Aleurocanthus_spiniferus	>APR1_16_Btu	0.7884322
>AB536793_Aleurocanthus_spiniferus	>APR2_18_Btu	0.7884322
>AB536793_Aleurocanthus_spiniferus	>APR3_4_Ta	0.7884322
>AB536793_Aleurocanthus_spiniferus	>AY057220_Bemisia_tuberculata	0.7905199
>AB536793_Aleurocanthus_spiniferus	>KM368253_Bemisia_tuberculata	0.7853881
>AB536793_Aleurocanthus_spiniferus	>AY521251_Aleurodicus_dugesii	0.8006135
>AB536793_Aleurocanthus_spiniferus	>AY648941_Vasdavidius_concursus	0.7442923
>AB536793_Aleurocanthus_spiniferus	>AAL2_11_Bta	0.7603686
>AB536793_Aleurocanthus_spiniferus	>JN969968_Bemisia_tabaci_NW	0.7738854
>AB536793_Aleurocanthus_spiniferus	>AJ748388_Bemisia_tabaci_AsiaI	0.743865
>AB536793_Aleurocanthus_spiniferus	>DQ174528_Bemisia_tabaci_AsiaIII	0.7290716
>AB536793_Aleurocanthus_spiniferus	>DQ130052_Bemisia_tabaci	0.7145061
>AB536793_Aleurocanthus_spiniferus	>AY686091_Bemisia_tabaci	0.7557252
>AB536793_Aleurocanthus_spiniferus	>HM137339_Bemisia_tabaci_AsiaII	0.7351598
>AB536793_Aleurocanthus_spiniferus	>DQ989555_Lipaleyrodes_emiliae	0.7519026
>AB536793_Aleurocanthus_spiniferus	>GU086363_Bemisia_atriplex	0.7701674
>AB536793_Aleurocanthus_spiniferus	>HQ457047_Bemisia_atriplex	0.7564688
>AB536793_Aleurocanthus_spiniferus	>AF344245_Bemisia_tabaci_SS4	0.7615384
>AB536793_Aleurocanthus_spiniferus	>AF344257_Bemisia_tabaci_SS3	0.7630769
>AB536793_Aleurocanthus_spiniferus	>KX570856.1_Bemisia_tabaci_UG152b_SSA11	0.7546012
>AB536793_Aleurocanthus_spiniferus	>AM040598_Bemisia_tabaci_SS5	0.76
>AB536793_Aleurocanthus_spiniferus	>DQ130054_Bemisia_tabaci_SS1	0.7538462
>AB536793_Aleurocanthus_spiniferus	>AY827607_Bemisia_tabaci_SS2	0.7427702
>AB536793_Aleurocanthus_spiniferus	>KX570848.1_Bemisia_tabaci_UG166Nb_SSA10	0.7458143
>AB536793_Aleurocanthus_spiniferus	>AAL2_7_Bta	0.7728813
>AB536793_Aleurocanthus_spiniferus	>AAL3_8_Bta	0.7534246
>AB536793_Aleurocanthus_spiniferus	>AAL5_3_Bta	0.7504132
>AB536793_Aleurocanthus_spiniferus	>ABA1_20_Bta	0.7504078
>AB536793_Aleurocanthus_spiniferus	>AGO2_2_Bta	0.7534246
>AB536793_Aleurocanthus_spiniferus	>NGO2_5_Bta	0.7534246
>AB536793_Aleurocanthus_spiniferus	>AY057123_Bemisia_tabaci_MEAM1	0.7603053
>AB536793_Aleurocanthus_spiniferus	>NGO1_1_Bta	0.7534246
>AB536793_Aleurocanthus_spiniferus	>AM176574_Bemisia_tabaci_MED	0.7530675
>AB536793_Aleurocanthus_spiniferus	>MF624407.1_BtMED	0.7709497
>AB536793_Aleurocanthus_spiniferus	>AY903553_Bemisia_tabaci	0.771028
>AB536793_Aleurocanthus_spiniferus	>AMG6_16_Ta	0.7832061
>AB536793_Aleurocanthus_spiniferus	>NMG6_4_Ta	0.7816794
>AB536793_Aleurocanthus_spiniferus	>GQ139515_Bemisia_afer	0.7530675
>AB536793_Aleurocanthus_spiniferus	>HQ457046_Bemisia_berbericola	0.7725191
>AB536793_Aleurocanthus_spiniferus	>GU220056_Bemisia_subdecipiens	0.759513
>AY521265_Trialeurodes_vaporariorum	>AY572538_Aleurochiton_aceris	0.7752293
>AY521265_Trialeurodes_vaporariorum	>AB536801_Aleurotrachelus_camelliae	0.7415902
>AY521265_Trialeurodes_vaporariorum	>AM179423_Trialeurodes_ricini	0.7664474
>AY521265_Trialeurodes_vaporariorum	>AM179440_Trialeurodes_lauri	0.7960526
>AY521265_Trialeurodes_vaporariorum	>AY057221_Trialeurodes_abutilonea	0.7538226
>AY521265_Trialeurodes_vaporariorum	>AY521262_Tetraleurodes_acaciae	0.7553517
>AY521265_Trialeurodes_vaporariorum	>KY249398_Tetraleurodes_acaciae	0.7553517
>AY521265_Trialeurodes_vaporariorum	>KY249522_Tetraleurodes_acaciae	0.7553517
>AY521265_Trialeurodes_vaporariorum	>AMT1_16_Btu	0.7400612
>AY521265_Trialeurodes_vaporariorum	>KM368235_Tetraleurodes_acaciae	0.7863248
>AY521265_Trialeurodes_vaporariorum	>KM368252_Tetraleurodes_acaciae	0.7282609
>AY521265_Trialeurodes_vaporariorum	>AMG1_7_Ta	0.7469136
>AY521265_Trialeurodes_vaporariorum	>KM368254_Tetraleurodes_acacia	0.7438272
>AY521265_Trialeurodes_vaporariorum	>AMG11_1_Ta	0.7469136
>AY521265_Trialeurodes_vaporariorum	>AMG10_1_Ta	0.7469136
>AY521265_Trialeurodes_vaporariorum	>AMG9_1_Ta	0.7484568
>AY521265_Trialeurodes_vaporariorum	>AMG11_8_Ta	0.7469136
>AY521265_Trialeurodes_vaporariorum	>AMG12_7_Ta	0.7469136
>AY521265_Trialeurodes_vaporariorum	>AMG14_5_Ta	0.7469136
>AY521265_Trialeurodes_vaporariorum	>AMG15_1_Ta	0.7469136
>AY521265_Trialeurodes_vaporariorum	>AMG16_1_Ta	0.7469136
>AY521265_Trialeurodes_vaporariorum	>AMG18_5_Ta	0.7469136
>AY521265_Trialeurodes_vaporariorum	>AMG2_1_Ta	0.7469136
>AY521265_Trialeurodes_vaporariorum	>AMG4_2_Ta	0.7469136
>AY521265_Trialeurodes_vaporariorum	>AMG5_11_Ta	0.7469136
>AY521265_Trialeurodes_vaporariorum	>AMG7_1_Ta	0.7469136
>AY521265_Trialeurodes_vaporariorum	>AMG8_1_Ta	0.7469136
>AY521265_Trialeurodes_vaporariorum	>NMG10_1_Ta	0.7469136
>AY521265_Trialeurodes_vaporariorum	>NMG11_1_Ta	0.7469136
>AY521265_Trialeurodes_vaporariorum	>NMG12_1_Ta	0.7469136
>AY521265_Trialeurodes_vaporariorum	>NMG15_2_Ta	0.7469136
>AY521265_Trialeurodes_vaporariorum	>NMG2_1_Ta	0.7469136
>AY521265_Trialeurodes_vaporariorum	>NMG4_2_Ta	0.7469136
>AY521265_Trialeurodes_vaporariorum	>NMG5_1_Ta	0.7469136
>AY521265_Trialeurodes_vaporariorum	>NMG7_1_Ta	0.7469136
>AY521265_Trialeurodes_vaporariorum	>NMG9_1_Ta	0.7469136
>AY521265_Trialeurodes_vaporariorum	>AMG3_2_Ta	0.7484568
>AY521265_Trialeurodes_vaporariorum	>NMG1_1_Ta	0.7484568
>AY521265_Trialeurodes_vaporariorum	>NMG3_3_Ta	0.7484568
>AY521265_Trialeurodes_vaporariorum	>AES1_11_Ta	0.747678
>AY521265_Trialeurodes_vaporariorum	>NAL4_7_Ta	0.7469136
>AY521265_Trialeurodes_vaporariorum	>AAL2_10_Ta	0.7469136
>AY521265_Trialeurodes_vaporariorum	>AAL3_6_Ta	0.7469136
>AY521265_Trialeurodes_vaporariorum	>AAL4_2_Ta	0.7469136
>AY521265_Trialeurodes_vaporariorum	>ABA1_8_Ta	0.7469136
>AY521265_Trialeurodes_vaporariorum	>AES2_2_Ta	0.7469136
>AY521265_Trialeurodes_vaporariorum	>AES3_2_Ta	0.7469136
>AY521265_Trialeurodes_vaporariorum	>AMG17_9_Ta	0.7469136
>AY521265_Trialeurodes_vaporariorum	>AMG19_10_Ta	0.7469136
>AY521265_Trialeurodes_vaporariorum	>APA1_1_Ta	0.7469136
>AY521265_Trialeurodes_vaporariorum	>APA1_11_Ta	0.7469136
>AY521265_Trialeurodes_vaporariorum	>APA2_16_Ta	0.7469136
>AY521265_Trialeurodes_vaporariorum	>APA3_6_Btu	0.7469136
>AY521265_Trialeurodes_vaporariorum	>NAL1_17_Ta	0.7469136
>AY521265_Trialeurodes_vaporariorum	>NAL5_4_Ta	0.7469136
>AY521265_Trialeurodes_vaporariorum	>NES1_1_Ta	0.7469136
>AY521265_Trialeurodes_vaporariorum	>NES2_1_Ta	0.7469136
>AY521265_Trialeurodes_vaporariorum	>NES2_12_Ta	0.7469136
>AY521265_Trialeurodes_vaporariorum	>NES3_1_Ta	0.7469136
>AY521265_Trialeurodes_vaporariorum	>NMG19_4_Ta	0.7469136
>AY521265_Trialeurodes_vaporariorum	>NPA1_11_Ta	0.7469136
>AY521265_Trialeurodes_vaporariorum	>NPA2_2_Ta	0.7469136
>AY521265_Trialeurodes_vaporariorum	>NPA3_2_Ta	0.7469136
>AY521265_Trialeurodes_vaporariorum	>NPA4_16_Ta	0.7469136
>AY521265_Trialeurodes_vaporariorum	>NPI1_19_Ta	0.7469136
>AY521265_Trialeurodes_vaporariorum	>AAL2_1_Btu	0.7680492
>AY521265_Trialeurodes_vaporariorum	>NAL4_1_Btu	0.7691107
>AY521265_Trialeurodes_vaporariorum	>AAL4_4_Btu	0.7680492
>AY521265_Trialeurodes_vaporariorum	>NAL1_2_Btu	0.7680492
>AY521265_Trialeurodes_vaporariorum	>NPI1_16_Btu	0.7680492
>AY521265_Trialeurodes_vaporariorum	>NAL2_1_Btu	0.7715655
>AY521265_Trialeurodes_vaporariorum	>AAL3_3_Btu	0.764977
>AY521265_Trialeurodes_vaporariorum	>AMG13_3_Btu	0.764977
>AY521265_Trialeurodes_vaporariorum	>AMG16_4_Btu	0.764977
>AY521265_Trialeurodes_vaporariorum	>AMG18_18_Btu	0.764977
>AY521265_Trialeurodes_vaporariorum	>NAL3_1_Btu	0.764977
>AY521265_Trialeurodes_vaporariorum	>NMG15_1_Btu	0.764977
>AY521265_Trialeurodes_vaporariorum	>AMG6_6_Btu	0.7634408
>AY521265_Trialeurodes_vaporariorum	>ABA1_12_Btu	0.7464213
>AY521265_Trialeurodes_vaporariorum	>AMG16_4	0.7576271
>AY521265_Trialeurodes_vaporariorum	>AMG10_7_Btu	0.7680492
>AY521265_Trialeurodes_vaporariorum	>AMG12_3_Btu	0.7680492
>AY521265_Trialeurodes_vaporariorum	>AMG2_9_Btu	0.7680492
>AY521265_Trialeurodes_vaporariorum	>AMG3_1_Btu	0.7680492
>AY521265_Trialeurodes_vaporariorum	>AMT2_4_Btu	0.7680492
>AY521265_Trialeurodes_vaporariorum	>NES3_5_Btu	0.7680492
>AY521265_Trialeurodes_vaporariorum	>NMG10_12_Btu	0.7680492
>AY521265_Trialeurodes_vaporariorum	>NMG3_1_Btu	0.766513
>AY521265_Trialeurodes_vaporariorum	>AGO2_16_Btu	0.7634408
>AY521265_Trialeurodes_vaporariorum	>NMT1_16_Btu	0.766513
>AY521265_Trialeurodes_vaporariorum	>APA3_7_Btu	0.7634408
>AY521265_Trialeurodes_vaporariorum	>APA4_1_Btu	0.7634408
>AY521265_Trialeurodes_vaporariorum	>AES3_4_Btu	0.7736757
>AY521265_Trialeurodes_vaporariorum	>APR1_16_Btu	0.764977
>AY521265_Trialeurodes_vaporariorum	>APR2_18_Btu	0.764977
>AY521265_Trialeurodes_vaporariorum	>APR3_4_Ta	0.764977
>AY521265_Trialeurodes_vaporariorum	>AY057220_Bemisia_tuberculata	0.7669753
>AY521265_Trialeurodes_vaporariorum	>KM368253_Bemisia_tuberculata	0.7572964
>AY521265_Trialeurodes_vaporariorum	>AY521251_Aleurodicus_dugesii	0.735474
>AY521265_Trialeurodes_vaporariorum	>AY648941_Vasdavidius_concursus	0.7446483
>AY521265_Trialeurodes_vaporariorum	>AAL2_11_Bta	0.737003
>AY521265_Trialeurodes_vaporariorum	>JN969968_Bemisia_tabaci_NW	0.7452531
>AY521265_Trialeurodes_vaporariorum	>AJ748388_Bemisia_tabaci_AsiaI	0.7446483
>AY521265_Trialeurodes_vaporariorum	>DQ174528_Bemisia_tabaci_AsiaIII	0.7385321
>AY521265_Trialeurodes_vaporariorum	>DQ130052_Bemisia_tabaci	0.7201835
>AY521265_Trialeurodes_vaporariorum	>AY686091_Bemisia_tabaci	0.7385321
>AY521265_Trialeurodes_vaporariorum	>HM137339_Bemisia_tabaci_AsiaII	0.7400612
>AY521265_Trialeurodes_vaporariorum	>DQ989555_Lipaleyrodes_emiliae	0.7568808
>AY521265_Trialeurodes_vaporariorum	>GU086363_Bemisia_atriplex	0.7767584
>AY521265_Trialeurodes_vaporariorum	>HQ457047_Bemisia_atriplex	0.7592593
>AY521265_Trialeurodes_vaporariorum	>AF344245_Bemisia_tabaci_SS4	0.7538226
>AY521265_Trialeurodes_vaporariorum	>AF344257_Bemisia_tabaci_SS3	0.766055
>AY521265_Trialeurodes_vaporariorum	>KX570856.1_Bemisia_tabaci_UG152b_SSA11	0.7584098
>AY521265_Trialeurodes_vaporariorum	>AM040598_Bemisia_tabaci_SS5	0.7614679
>AY521265_Trialeurodes_vaporariorum	>DQ130054_Bemisia_tabaci_SS1	0.7507645
>AY521265_Trialeurodes_vaporariorum	>AY827607_Bemisia_tabaci_SS2	0.7614679
>AY521265_Trialeurodes_vaporariorum	>KX570848.1_Bemisia_tabaci_UG166Nb_SSA10	0.766055
>AY521265_Trialeurodes_vaporariorum	>AAL2_7_Bta	0.758092
>AY521265_Trialeurodes_vaporariorum	>AAL3_8_Bta	0.7461774
>AY521265_Trialeurodes_vaporariorum	>AAL5_3_Bta	0.7425249
>AY521265_Trialeurodes_vaporariorum	>ABA1_20_Bta	0.742623
>AY521265_Trialeurodes_vaporariorum	>AGO2_2_Bta	0.7461774
>AY521265_Trialeurodes_vaporariorum	>NGO2_5_Bta	0.7461774
>AY521265_Trialeurodes_vaporariorum	>AY057123_Bemisia_tabaci_MEAM1	0.7446483
>AY521265_Trialeurodes_vaporariorum	>NGO1_1_Bta	0.7477064
>AY521265_Trialeurodes_vaporariorum	>AM176574_Bemisia_tabaci_MED	0.7450077
>AY521265_Trialeurodes_vaporariorum	>MF624407.1_BtMED	0.7574627
>AY521265_Trialeurodes_vaporariorum	>AY903553_Bemisia_tabaci	0.7278287
>AY521265_Trialeurodes_vaporariorum	>AMG6_16_Ta	0.7762346
>AY521265_Trialeurodes_vaporariorum	>NMG6_4_Ta	0.7949921
>AY521265_Trialeurodes_vaporariorum	>GQ139515_Bemisia_afer	0.7492355
>AY521265_Trialeurodes_vaporariorum	>HQ457046_Bemisia_berbericola	0.754977
>AY521265_Trialeurodes_vaporariorum	>GU220056_Bemisia_subdecipiens	0.7488515
>AY572538_Aleurochiton_aceris	>AB536801_Aleurotrachelus_camelliae	0.7625571
>AY572538_Aleurochiton_aceris	>AM179423_Trialeurodes_ricini	0.7790507
>AY572538_Aleurochiton_aceris	>AM179440_Trialeurodes_lauri	0.7737705
>AY572538_Aleurochiton_aceris	>AY057221_Trialeurodes_abutilonea	0.7584098
>AY572538_Aleurochiton_aceris	>AY521262_Tetraleurodes_acaciae	0.7640792
>AY572538_Aleurochiton_aceris	>KY249398_Tetraleurodes_acaciae	0.7640792
>AY572538_Aleurochiton_aceris	>KY249522_Tetraleurodes_acaciae	0.7640792
>AY572538_Aleurochiton_aceris	>AMT1_16_Btu	0.782344
>AY572538_Aleurochiton_aceris	>KM368235_Tetraleurodes_acaciae	0.8
>AY572538_Aleurochiton_aceris	>KM368252_Tetraleurodes_acaciae	0.7646154
>AY572538_Aleurochiton_aceris	>AMG1_7_Ta	0.7732115
>AY572538_Aleurochiton_aceris	>KM368254_Tetraleurodes_acacia	0.7716895
>AY572538_Aleurochiton_aceris	>AMG11_1_Ta	0.7732115
>AY572538_Aleurochiton_aceris	>AMG10_1_Ta	0.7732115
>AY572538_Aleurochiton_aceris	>AMG9_1_Ta	0.7732115
>AY572538_Aleurochiton_aceris	>AMG11_8_Ta	0.7732115
>AY572538_Aleurochiton_aceris	>AMG12_7_Ta	0.7732115
>AY572538_Aleurochiton_aceris	>AMG14_5_Ta	0.7732115
>AY572538_Aleurochiton_aceris	>AMG15_1_Ta	0.7732115
>AY572538_Aleurochiton_aceris	>AMG16_1_Ta	0.7732115
>AY572538_Aleurochiton_aceris	>AMG18_5_Ta	0.7732115
>AY572538_Aleurochiton_aceris	>AMG2_1_Ta	0.7732115
>AY572538_Aleurochiton_aceris	>AMG4_2_Ta	0.7732115
>AY572538_Aleurochiton_aceris	>AMG5_11_Ta	0.7732115
>AY572538_Aleurochiton_aceris	>AMG7_1_Ta	0.7732115
>AY572538_Aleurochiton_aceris	>AMG8_1_Ta	0.7732115
>AY572538_Aleurochiton_aceris	>NMG10_1_Ta	0.7732115
>AY572538_Aleurochiton_aceris	>NMG11_1_Ta	0.7732115
>AY572538_Aleurochiton_aceris	>NMG12_1_Ta	0.7732115
>AY572538_Aleurochiton_aceris	>NMG15_2_Ta	0.7732115
>AY572538_Aleurochiton_aceris	>NMG2_1_Ta	0.7732115
>AY572538_Aleurochiton_aceris	>NMG4_2_Ta	0.7732115
>AY572538_Aleurochiton_aceris	>NMG5_1_Ta	0.7732115
>AY572538_Aleurochiton_aceris	>NMG7_1_Ta	0.7732115
>AY572538_Aleurochiton_aceris	>NMG9_1_Ta	0.7732115
>AY572538_Aleurochiton_aceris	>AMG3_2_Ta	0.7747337
>AY572538_Aleurochiton_aceris	>NMG1_1_Ta	0.7747337
>AY572538_Aleurochiton_aceris	>NMG3_3_Ta	0.7747337
>AY572538_Aleurochiton_aceris	>AES1_11_Ta	0.7740458
>AY572538_Aleurochiton_aceris	>NAL4_7_Ta	0.7747337
>AY572538_Aleurochiton_aceris	>AAL2_10_Ta	0.7732115
>AY572538_Aleurochiton_aceris	>AAL3_6_Ta	0.7732115
>AY572538_Aleurochiton_aceris	>AAL4_2_Ta	0.7732115
>AY572538_Aleurochiton_aceris	>ABA1_8_Ta	0.7732115
>AY572538_Aleurochiton_aceris	>AES2_2_Ta	0.7732115
>AY572538_Aleurochiton_aceris	>AES3_2_Ta	0.7732115
>AY572538_Aleurochiton_aceris	>AMG17_9_Ta	0.7732115
>AY572538_Aleurochiton_aceris	>AMG19_10_Ta	0.7732115
>AY572538_Aleurochiton_aceris	>APA1_1_Ta	0.7732115
>AY572538_Aleurochiton_aceris	>APA1_11_Ta	0.7732115
>AY572538_Aleurochiton_aceris	>APA2_16_Ta	0.7732115
>AY572538_Aleurochiton_aceris	>APA3_6_Btu	0.7732115
>AY572538_Aleurochiton_aceris	>NAL1_17_Ta	0.7732115
>AY572538_Aleurochiton_aceris	>NAL5_4_Ta	0.7732115
>AY572538_Aleurochiton_aceris	>NES1_1_Ta	0.7732115
>AY572538_Aleurochiton_aceris	>NES2_1_Ta	0.7732115
>AY572538_Aleurochiton_aceris	>NES2_12_Ta	0.7732115
>AY572538_Aleurochiton_aceris	>NES3_1_Ta	0.7732115
>AY572538_Aleurochiton_aceris	>NMG19_4_Ta	0.7732115
>AY572538_Aleurochiton_aceris	>NPA1_11_Ta	0.7732115
>AY572538_Aleurochiton_aceris	>NPA2_2_Ta	0.7732115
>AY572538_Aleurochiton_aceris	>NPA3_2_Ta	0.7732115
>AY572538_Aleurochiton_aceris	>NPA4_16_Ta	0.7732115
>AY572538_Aleurochiton_aceris	>NPI1_19_Ta	0.7732115
>AY572538_Aleurochiton_aceris	>AAL2_1_Btu	0.7990867
>AY572538_Aleurochiton_aceris	>NAL4_1_Btu	0.8006182
>AY572538_Aleurochiton_aceris	>AAL4_4_Btu	0.7990867
>AY572538_Aleurochiton_aceris	>NAL1_2_Btu	0.7990867
>AY572538_Aleurochiton_aceris	>NPI1_16_Btu	0.7990867
>AY572538_Aleurochiton_aceris	>NAL2_1_Btu	0.8022152
>AY572538_Aleurochiton_aceris	>AAL3_3_Btu	0.7975647
>AY572538_Aleurochiton_aceris	>AMG13_3_Btu	0.7975647
>AY572538_Aleurochiton_aceris	>AMG16_4_Btu	0.7975647
>AY572538_Aleurochiton_aceris	>AMG18_18_Btu	0.7975647
>AY572538_Aleurochiton_aceris	>NAL3_1_Btu	0.7975647
>AY572538_Aleurochiton_aceris	>NMG15_1_Btu	0.7975647
>AY572538_Aleurochiton_aceris	>AMG6_6_Btu	0.7960426
>AY572538_Aleurochiton_aceris	>ABA1_12_Btu	0.789899
>AY572538_Aleurochiton_aceris	>AMG16_4	0.7852349
>AY572538_Aleurochiton_aceris	>AMG10_7_Btu	0.7990867
>AY572538_Aleurochiton_aceris	>AMG12_3_Btu	0.7990867
>AY572538_Aleurochiton_aceris	>AMG2_9_Btu	0.7990867
>AY572538_Aleurochiton_aceris	>AMG3_1_Btu	0.7990867
>AY572538_Aleurochiton_aceris	>AMT2_4_Btu	0.7990867
>AY572538_Aleurochiton_aceris	>NES3_5_Btu	0.7990867
>AY572538_Aleurochiton_aceris	>NMG10_12_Btu	0.7990867
>AY572538_Aleurochiton_aceris	>NMG3_1_Btu	0.7975647
>AY572538_Aleurochiton_aceris	>AGO2_16_Btu	0.7945206
>AY572538_Aleurochiton_aceris	>NMT1_16_Btu	0.7990867
>AY572538_Aleurochiton_aceris	>APA3_7_Btu	0.7960426
>AY572538_Aleurochiton_aceris	>APA4_1_Btu	0.7975647
>AY572538_Aleurochiton_aceris	>AES3_4_Btu	0.8044515
>AY572538_Aleurochiton_aceris	>APR1_16_Btu	0.7975647
>AY572538_Aleurochiton_aceris	>APR2_18_Btu	0.7975647
>AY572538_Aleurochiton_aceris	>APR3_4_Ta	0.7975647
>AY572538_Aleurochiton_aceris	>AY057220_Bemisia_tuberculata	0.7884322
>AY572538_Aleurochiton_aceris	>KM368253_Bemisia_tuberculata	0.7899544
>AY572538_Aleurochiton_aceris	>AY521251_Aleurodicus_dugesii	0.7640792
>AY572538_Aleurochiton_aceris	>AY648941_Vasdavidius_concursus	0.7564688
>AY572538_Aleurochiton_aceris	>AAL2_11_Bta	0.7671233
>AY572538_Aleurochiton_aceris	>JN969968_Bemisia_tabaci_NW	0.7779527
>AY572538_Aleurochiton_aceris	>AJ748388_Bemisia_tabaci_AsiaI	0.7808219
>AY572538_Aleurochiton_aceris	>DQ174528_Bemisia_tabaci_AsiaIII	0.7701674
>AY572538_Aleurochiton_aceris	>DQ130052_Bemisia_tabaci	0.7442923
>AY572538_Aleurochiton_aceris	>AY686091_Bemisia_tabaci	0.7869102
>AY572538_Aleurochiton_aceris	>HM137339_Bemisia_tabaci_AsiaII	0.7884322
>AY572538_Aleurochiton_aceris	>DQ989555_Lipaleyrodes_emiliae	0.7792999
>AY572538_Aleurochiton_aceris	>GU086363_Bemisia_atriplex	0.7960426
>AY572538_Aleurochiton_aceris	>HQ457047_Bemisia_atriplex	0.7792999
>AY572538_Aleurochiton_aceris	>AF344245_Bemisia_tabaci_SS4	0.7747337
>AY572538_Aleurochiton_aceris	>AF344257_Bemisia_tabaci_SS3	0.7747337
>AY572538_Aleurochiton_aceris	>KX570856.1_Bemisia_tabaci_UG152b_SSA11	0.7747337
>AY572538_Aleurochiton_aceris	>AM040598_Bemisia_tabaci_SS5	0.7777778
>AY572538_Aleurochiton_aceris	>DQ130054_Bemisia_tabaci_SS1	0.7747337
>AY572538_Aleurochiton_aceris	>AY827607_Bemisia_tabaci_SS2	0.7762557
>AY572538_Aleurochiton_aceris	>KX570848.1_Bemisia_tabaci_UG166Nb_SSA10	0.7777778
>AY572538_Aleurochiton_aceris	>AAL2_7_Bta	0.8169491
>AY572538_Aleurochiton_aceris	>AAL3_8_Bta	0.7975647
>AY572538_Aleurochiton_aceris	>AAL5_3_Bta	0.7917355
>AY572538_Aleurochiton_aceris	>ABA1_20_Bta	0.7928222
>AY572538_Aleurochiton_aceris	>AGO2_2_Bta	0.7975647
>AY572538_Aleurochiton_aceris	>NGO2_5_Bta	0.7975647
>AY572538_Aleurochiton_aceris	>AY057123_Bemisia_tabaci_MEAM1	0.7960426
>AY572538_Aleurochiton_aceris	>NGO1_1_Bta	0.7990867
>AY572538_Aleurochiton_aceris	>AM176574_Bemisia_tabaci_MED	0.782344
>AY572538_Aleurochiton_aceris	>MF624407.1_BtMED	0.804428
>AY572538_Aleurochiton_aceris	>AY903553_Bemisia_tabaci	0.7732115
>AY572538_Aleurochiton_aceris	>AMG6_16_Ta	0.7792999
>AY572538_Aleurochiton_aceris	>NMG6_4_Ta	0.7701674
>AY572538_Aleurochiton_aceris	>GQ139515_Bemisia_afer	0.7671233
>AY572538_Aleurochiton_aceris	>HQ457046_Bemisia_berbericola	0.7889909
>AY572538_Aleurochiton_aceris	>GU220056_Bemisia_subdecipiens	0.7473364
>AB536801_Aleurotrachelus_camelliae	>AM179423_Trialeurodes_ricini	0.7960526
>AB536801_Aleurotrachelus_camelliae	>AM179440_Trialeurodes_lauri	0.7786885
>AB536801_Aleurotrachelus_camelliae	>AY057221_Trialeurodes_abutilonea	0.7920489
>AB536801_Aleurotrachelus_camelliae	>AY521262_Tetraleurodes_acaciae	0.8036529
>AB536801_Aleurotrachelus_camelliae	>KY249398_Tetraleurodes_acaciae	0.8036529
>AB536801_Aleurotrachelus_camelliae	>KY249522_Tetraleurodes_acaciae	0.8036529
>AB536801_Aleurotrachelus_camelliae	>AMT1_16_Btu	0.7792999
>AB536801_Aleurotrachelus_camelliae	>KM368235_Tetraleurodes_acaciae	0.7972222
>AB536801_Aleurotrachelus_camelliae	>KM368252_Tetraleurodes_acaciae	0.7834101
>AB536801_Aleurotrachelus_camelliae	>AMG1_7_Ta	0.7914764
>AB536801_Aleurotrachelus_camelliae	>KM368254_Tetraleurodes_acacia	0.7899544
>AB536801_Aleurotrachelus_camelliae	>AMG11_1_Ta	0.7914764
>AB536801_Aleurotrachelus_camelliae	>AMG10_1_Ta	0.7914764
>AB536801_Aleurotrachelus_camelliae	>AMG9_1_Ta	0.7929985
>AB536801_Aleurotrachelus_camelliae	>AMG11_8_Ta	0.7914764
>AB536801_Aleurotrachelus_camelliae	>AMG12_7_Ta	0.7914764
>AB536801_Aleurotrachelus_camelliae	>AMG14_5_Ta	0.7914764
>AB536801_Aleurotrachelus_camelliae	>AMG15_1_Ta	0.7914764
>AB536801_Aleurotrachelus_camelliae	>AMG16_1_Ta	0.7914764
>AB536801_Aleurotrachelus_camelliae	>AMG18_5_Ta	0.7914764
>AB536801_Aleurotrachelus_camelliae	>AMG2_1_Ta	0.7914764
>AB536801_Aleurotrachelus_camelliae	>AMG4_2_Ta	0.7914764
>AB536801_Aleurotrachelus_camelliae	>AMG5_11_Ta	0.7914764
>AB536801_Aleurotrachelus_camelliae	>AMG7_1_Ta	0.7914764
>AB536801_Aleurotrachelus_camelliae	>AMG8_1_Ta	0.7914764
>AB536801_Aleurotrachelus_camelliae	>NMG10_1_Ta	0.7914764
>AB536801_Aleurotrachelus_camelliae	>NMG11_1_Ta	0.7914764
>AB536801_Aleurotrachelus_camelliae	>NMG12_1_Ta	0.7914764
>AB536801_Aleurotrachelus_camelliae	>NMG15_2_Ta	0.7914764
>AB536801_Aleurotrachelus_camelliae	>NMG2_1_Ta	0.7914764
>AB536801_Aleurotrachelus_camelliae	>NMG4_2_Ta	0.7914764
>AB536801_Aleurotrachelus_camelliae	>NMG5_1_Ta	0.7914764
>AB536801_Aleurotrachelus_camelliae	>NMG7_1_Ta	0.7914764
>AB536801_Aleurotrachelus_camelliae	>NMG9_1_Ta	0.7914764
>AB536801_Aleurotrachelus_camelliae	>AMG3_2_Ta	0.7929985
>AB536801_Aleurotrachelus_camelliae	>NMG1_1_Ta	0.7929985
>AB536801_Aleurotrachelus_camelliae	>NMG3_3_Ta	0.7929985
>AB536801_Aleurotrachelus_camelliae	>AES1_11_Ta	0.7938932
>AB536801_Aleurotrachelus_camelliae	>NAL4_7_Ta	0.7929985
>AB536801_Aleurotrachelus_camelliae	>AAL2_10_Ta	0.7929985
>AB536801_Aleurotrachelus_camelliae	>AAL3_6_Ta	0.7929985
>AB536801_Aleurotrachelus_camelliae	>AAL4_2_Ta	0.7929985
>AB536801_Aleurotrachelus_camelliae	>ABA1_8_Ta	0.7929985
>AB536801_Aleurotrachelus_camelliae	>AES2_2_Ta	0.7929985
>AB536801_Aleurotrachelus_camelliae	>AES3_2_Ta	0.7929985
>AB536801_Aleurotrachelus_camelliae	>AMG17_9_Ta	0.7929985
>AB536801_Aleurotrachelus_camelliae	>AMG19_10_Ta	0.7929985
>AB536801_Aleurotrachelus_camelliae	>APA1_1_Ta	0.7929985
>AB536801_Aleurotrachelus_camelliae	>APA1_11_Ta	0.7929985
>AB536801_Aleurotrachelus_camelliae	>APA2_16_Ta	0.7929985
>AB536801_Aleurotrachelus_camelliae	>APA3_6_Btu	0.7929985
>AB536801_Aleurotrachelus_camelliae	>NAL1_17_Ta	0.7929985
>AB536801_Aleurotrachelus_camelliae	>NAL5_4_Ta	0.7929985
>AB536801_Aleurotrachelus_camelliae	>NES1_1_Ta	0.7929985
>AB536801_Aleurotrachelus_camelliae	>NES2_1_Ta	0.7929985
>AB536801_Aleurotrachelus_camelliae	>NES2_12_Ta	0.7929985
>AB536801_Aleurotrachelus_camelliae	>NES3_1_Ta	0.7929985
>AB536801_Aleurotrachelus_camelliae	>NMG19_4_Ta	0.7929985
>AB536801_Aleurotrachelus_camelliae	>NPA1_11_Ta	0.7929985
>AB536801_Aleurotrachelus_camelliae	>NPA2_2_Ta	0.7929985
>AB536801_Aleurotrachelus_camelliae	>NPA3_2_Ta	0.7929985
>AB536801_Aleurotrachelus_camelliae	>NPA4_16_Ta	0.7929985
>AB536801_Aleurotrachelus_camelliae	>NPI1_19_Ta	0.7929985
>AB536801_Aleurotrachelus_camelliae	>AAL2_1_Btu	0.7792999
>AB536801_Aleurotrachelus_camelliae	>NAL4_1_Btu	0.7789799
>AB536801_Aleurotrachelus_camelliae	>AAL4_4_Btu	0.7792999
>AB536801_Aleurotrachelus_camelliae	>NAL1_2_Btu	0.7792999
>AB536801_Aleurotrachelus_camelliae	>NPI1_16_Btu	0.7792999
>AB536801_Aleurotrachelus_camelliae	>NAL2_1_Btu	0.778481
>AB536801_Aleurotrachelus_camelliae	>AAL3_3_Btu	0.7777778
>AB536801_Aleurotrachelus_camelliae	>AMG13_3_Btu	0.7777778
>AB536801_Aleurotrachelus_camelliae	>AMG16_4_Btu	0.7777778
>AB536801_Aleurotrachelus_camelliae	>AMG18_18_Btu	0.7777778
>AB536801_Aleurotrachelus_camelliae	>NAL3_1_Btu	0.7777778
>AB536801_Aleurotrachelus_camelliae	>NMG15_1_Btu	0.7777778
>AB536801_Aleurotrachelus_camelliae	>AMG6_6_Btu	0.7762557
>AB536801_Aleurotrachelus_camelliae	>ABA1_12_Btu	0.7616162
>AB536801_Aleurotrachelus_camelliae	>AMG16_4	0.7663866
>AB536801_Aleurotrachelus_camelliae	>AMG10_7_Btu	0.7808219
>AB536801_Aleurotrachelus_camelliae	>AMG12_3_Btu	0.7808219
>AB536801_Aleurotrachelus_camelliae	>AMG2_9_Btu	0.7808219
>AB536801_Aleurotrachelus_camelliae	>AMG3_1_Btu	0.7808219
>AB536801_Aleurotrachelus_camelliae	>AMT2_4_Btu	0.7808219
>AB536801_Aleurotrachelus_camelliae	>NES3_5_Btu	0.7808219
>AB536801_Aleurotrachelus_camelliae	>NMG10_12_Btu	0.7808219
>AB536801_Aleurotrachelus_camelliae	>NMG3_1_Btu	0.7792999
>AB536801_Aleurotrachelus_camelliae	>AGO2_16_Btu	0.7747337
>AB536801_Aleurotrachelus_camelliae	>NMT1_16_Btu	0.7777778
>AB536801_Aleurotrachelus_camelliae	>APA3_7_Btu	0.7792999
>AB536801_Aleurotrachelus_camelliae	>APA4_1_Btu	0.7808219
>AB536801_Aleurotrachelus_camelliae	>AES3_4_Btu	0.7853736
>AB536801_Aleurotrachelus_camelliae	>APR1_16_Btu	0.782344
>AB536801_Aleurotrachelus_camelliae	>APR2_18_Btu	0.782344
>AB536801_Aleurotrachelus_camelliae	>APR3_4_Ta	0.782344
>AB536801_Aleurotrachelus_camelliae	>AY057220_Bemisia_tuberculata	0.7732115
>AB536801_Aleurotrachelus_camelliae	>KM368253_Bemisia_tuberculata	0.782344
>AB536801_Aleurotrachelus_camelliae	>AY521251_Aleurodicus_dugesii	0.759513
>AB536801_Aleurotrachelus_camelliae	>AY648941_Vasdavidius_concursus	0.7545732
>AB536801_Aleurotrachelus_camelliae	>AAL2_11_Bta	0.759513
>AB536801_Aleurotrachelus_camelliae	>JN969968_Bemisia_tabaci_NW	0.7653543
>AB536801_Aleurotrachelus_camelliae	>AJ748388_Bemisia_tabaci_AsiaI	0.7579909
>AB536801_Aleurotrachelus_camelliae	>DQ174528_Bemisia_tabaci_AsiaIII	0.7579909
>AB536801_Aleurotrachelus_camelliae	>DQ130052_Bemisia_tabaci	0.7214612
>AB536801_Aleurotrachelus_camelliae	>AY686091_Bemisia_tabaci	0.7656012
>AB536801_Aleurotrachelus_camelliae	>HM137339_Bemisia_tabaci_AsiaII	0.7503805
>AB536801_Aleurotrachelus_camelliae	>DQ989555_Lipaleyrodes_emiliae	0.759513
>AB536801_Aleurotrachelus_camelliae	>GU086363_Bemisia_atriplex	0.7625571
>AB536801_Aleurotrachelus_camelliae	>HQ457047_Bemisia_atriplex	0.7503805
>AB536801_Aleurotrachelus_camelliae	>AF344245_Bemisia_tabaci_SS4	0.7519026
>AB536801_Aleurotrachelus_camelliae	>AF344257_Bemisia_tabaci_SS3	0.7519026
>AB536801_Aleurotrachelus_camelliae	>KX570856.1_Bemisia_tabaci_UG152b_SSA11	0.7473364
>AB536801_Aleurotrachelus_camelliae	>AM040598_Bemisia_tabaci_SS5	0.7503805
>AB536801_Aleurotrachelus_camelliae	>DQ130054_Bemisia_tabaci_SS1	0.7442923
>AB536801_Aleurotrachelus_camelliae	>AY827607_Bemisia_tabaci_SS2	0.7519026
>AB536801_Aleurotrachelus_camelliae	>KX570848.1_Bemisia_tabaci_UG166Nb_SSA10	0.7549467
>AB536801_Aleurotrachelus_camelliae	>AAL2_7_Bta	0.7711864
>AB536801_Aleurotrachelus_camelliae	>AAL3_8_Bta	0.7488585
>AB536801_Aleurotrachelus_camelliae	>AAL5_3_Bta	0.7454545
>AB536801_Aleurotrachelus_camelliae	>ABA1_20_Bta	0.7455139
>AB536801_Aleurotrachelus_camelliae	>AGO2_2_Bta	0.7488585
>AB536801_Aleurotrachelus_camelliae	>NGO2_5_Bta	0.7488585
>AB536801_Aleurotrachelus_camelliae	>AY057123_Bemisia_tabaci_MEAM1	0.7473364
>AB536801_Aleurotrachelus_camelliae	>NGO1_1_Bta	0.7503805
>AB536801_Aleurotrachelus_camelliae	>AM176574_Bemisia_tabaci_MED	0.7503805
>AB536801_Aleurotrachelus_camelliae	>MF624407.1_BtMED	0.7656826
>AB536801_Aleurotrachelus_camelliae	>AY903553_Bemisia_tabaci	0.7473364
>AB536801_Aleurotrachelus_camelliae	>AMG6_16_Ta	0.761035
>AB536801_Aleurotrachelus_camelliae	>NMG6_4_Ta	0.759513
>AB536801_Aleurotrachelus_camelliae	>GQ139515_Bemisia_afer	0.761035
>AB536801_Aleurotrachelus_camelliae	>HQ457046_Bemisia_berbericola	0.777439
>AB536801_Aleurotrachelus_camelliae	>GU220056_Bemisia_subdecipiens	0.759513
>AM179423_Trialeurodes_ricini	>AM179440_Trialeurodes_lauri	0.8477905
>AM179423_Trialeurodes_ricini	>AY057221_Trialeurodes_abutilonea	0.7894737
>AM179423_Trialeurodes_ricini	>AY521262_Tetraleurodes_acaciae	0.7828947
>AM179423_Trialeurodes_ricini	>KY249398_Tetraleurodes_acaciae	0.7828947
>AM179423_Trialeurodes_ricini	>KY249522_Tetraleurodes_acaciae	0.7828947
>AM179423_Trialeurodes_ricini	>AMT1_16_Btu	0.7684729
>AM179423_Trialeurodes_ricini	>KM368235_Tetraleurodes_acaciae	0.8027778
>AM179423_Trialeurodes_ricini	>KM368252_Tetraleurodes_acaciae	0.7659575
>AM179423_Trialeurodes_ricini	>AMG1_7_Ta	0.7692308
>AM179423_Trialeurodes_ricini	>KM368254_Tetraleurodes_acacia	0.7692308
>AM179423_Trialeurodes_ricini	>AMG11_1_Ta	0.7692308
>AM179423_Trialeurodes_ricini	>AMG10_1_Ta	0.7692308
>AM179423_Trialeurodes_ricini	>AMG9_1_Ta	0.7708674
>AM179423_Trialeurodes_ricini	>AMG11_8_Ta	0.7692308
>AM179423_Trialeurodes_ricini	>AMG12_7_Ta	0.7692308
>AM179423_Trialeurodes_ricini	>AMG14_5_Ta	0.7692308
>AM179423_Trialeurodes_ricini	>AMG15_1_Ta	0.7692308
>AM179423_Trialeurodes_ricini	>AMG16_1_Ta	0.7692308
>AM179423_Trialeurodes_ricini	>AMG18_5_Ta	0.7692308
>AM179423_Trialeurodes_ricini	>AMG2_1_Ta	0.7692308
>AM179423_Trialeurodes_ricini	>AMG4_2_Ta	0.7692308
>AM179423_Trialeurodes_ricini	>AMG5_11_Ta	0.7692308
>AM179423_Trialeurodes_ricini	>AMG7_1_Ta	0.7692308
>AM179423_Trialeurodes_ricini	>AMG8_1_Ta	0.7692308
>AM179423_Trialeurodes_ricini	>NMG10_1_Ta	0.7692308
>AM179423_Trialeurodes_ricini	>NMG11_1_Ta	0.7692308
>AM179423_Trialeurodes_ricini	>NMG12_1_Ta	0.7692308
>AM179423_Trialeurodes_ricini	>NMG15_2_Ta	0.7692308
>AM179423_Trialeurodes_ricini	>NMG2_1_Ta	0.7692308
>AM179423_Trialeurodes_ricini	>NMG4_2_Ta	0.7692308
>AM179423_Trialeurodes_ricini	>NMG5_1_Ta	0.7692308
>AM179423_Trialeurodes_ricini	>NMG7_1_Ta	0.7692308
>AM179423_Trialeurodes_ricini	>NMG9_1_Ta	0.7692308
>AM179423_Trialeurodes_ricini	>AMG3_2_Ta	0.7708674
>AM179423_Trialeurodes_ricini	>NMG1_1_Ta	0.7708674
>AM179423_Trialeurodes_ricini	>NMG3_3_Ta	0.7708674
>AM179423_Trialeurodes_ricini	>AES1_11_Ta	0.770115
>AM179423_Trialeurodes_ricini	>NAL4_7_Ta	0.7692308
>AM179423_Trialeurodes_ricini	>AAL2_10_Ta	0.7692308
>AM179423_Trialeurodes_ricini	>AAL3_6_Ta	0.7692308
>AM179423_Trialeurodes_ricini	>AAL4_2_Ta	0.7692308
>AM179423_Trialeurodes_ricini	>ABA1_8_Ta	0.7692308
>AM179423_Trialeurodes_ricini	>AES2_2_Ta	0.7692308
>AM179423_Trialeurodes_ricini	>AES3_2_Ta	0.7692308
>AM179423_Trialeurodes_ricini	>AMG17_9_Ta	0.7692308
>AM179423_Trialeurodes_ricini	>AMG19_10_Ta	0.7692308
>AM179423_Trialeurodes_ricini	>APA1_1_Ta	0.7692308
>AM179423_Trialeurodes_ricini	>APA1_11_Ta	0.7692308
>AM179423_Trialeurodes_ricini	>APA2_16_Ta	0.7692308
>AM179423_Trialeurodes_ricini	>APA3_6_Btu	0.7692308
>AM179423_Trialeurodes_ricini	>NAL1_17_Ta	0.7692308
>AM179423_Trialeurodes_ricini	>NAL5_4_Ta	0.7692308
>AM179423_Trialeurodes_ricini	>NES1_1_Ta	0.7692308
>AM179423_Trialeurodes_ricini	>NES2_1_Ta	0.7692308
>AM179423_Trialeurodes_ricini	>NES2_12_Ta	0.7692308
>AM179423_Trialeurodes_ricini	>NES3_1_Ta	0.7692308
>AM179423_Trialeurodes_ricini	>NMG19_4_Ta	0.7692308
>AM179423_Trialeurodes_ricini	>NPA1_11_Ta	0.7692308
>AM179423_Trialeurodes_ricini	>NPA2_2_Ta	0.7692308
>AM179423_Trialeurodes_ricini	>NPA3_2_Ta	0.7692308
>AM179423_Trialeurodes_ricini	>NPA4_16_Ta	0.7692308
>AM179423_Trialeurodes_ricini	>NPI1_19_Ta	0.7692308
>AM179423_Trialeurodes_ricini	>AAL2_1_Btu	0.7886855
>AM179423_Trialeurodes_ricini	>NAL4_1_Btu	0.7901861
>AM179423_Trialeurodes_ricini	>AAL4_4_Btu	0.7886855
>AM179423_Trialeurodes_ricini	>NAL1_2_Btu	0.7886855
>AM179423_Trialeurodes_ricini	>NPI1_16_Btu	0.7886855
>AM179423_Trialeurodes_ricini	>NAL2_1_Btu	0.7899306
>AM179423_Trialeurodes_ricini	>AAL3_3_Btu	0.7936772
>AM179423_Trialeurodes_ricini	>AMG13_3_Btu	0.7936772
>AM179423_Trialeurodes_ricini	>AMG16_4_Btu	0.7936772
>AM179423_Trialeurodes_ricini	>AMG18_18_Btu	0.7936772
>AM179423_Trialeurodes_ricini	>NAL3_1_Btu	0.7936772
>AM179423_Trialeurodes_ricini	>NMG15_1_Btu	0.7936772
>AM179423_Trialeurodes_ricini	>AMG6_6_Btu	0.7920133
>AM179423_Trialeurodes_ricini	>ABA1_12_Btu	0.7630979
>AM179423_Trialeurodes_ricini	>AMG16_4	0.7759259
>AM179423_Trialeurodes_ricini	>AMG10_7_Btu	0.7886855
>AM179423_Trialeurodes_ricini	>AMG12_3_Btu	0.7886855
>AM179423_Trialeurodes_ricini	>AMG2_9_Btu	0.7886855
>AM179423_Trialeurodes_ricini	>AMG3_1_Btu	0.7886855
>AM179423_Trialeurodes_ricini	>AMT2_4_Btu	0.7886855
>AM179423_Trialeurodes_ricini	>NES3_5_Btu	0.7886855
>AM179423_Trialeurodes_ricini	>NMG10_12_Btu	0.7886855
>AM179423_Trialeurodes_ricini	>NMG3_1_Btu	0.7870216
>AM179423_Trialeurodes_ricini	>AGO2_16_Btu	0.7672131
>AM179423_Trialeurodes_ricini	>NMT1_16_Btu	0.7870216
>AM179423_Trialeurodes_ricini	>APA3_7_Btu	0.7870216
>AM179423_Trialeurodes_ricini	>APA4_1_Btu	0.7886855
>AM179423_Trialeurodes_ricini	>AES3_4_Btu	0.7906575
>AM179423_Trialeurodes_ricini	>APR1_16_Btu	0.7920133
>AM179423_Trialeurodes_ricini	>APR2_18_Btu	0.7920133
>AM179423_Trialeurodes_ricini	>APR3_4_Ta	0.7920133
>AM179423_Trialeurodes_ricini	>AY057220_Bemisia_tuberculata	0.7853577
>AM179423_Trialeurodes_ricini	>KM368253_Bemisia_tuberculata	0.7886855
>AM179423_Trialeurodes_ricini	>AY521251_Aleurodicus_dugesii	0.7953795
>AM179423_Trialeurodes_ricini	>AY648941_Vasdavidius_concursus	0.768595
>AM179423_Trialeurodes_ricini	>AAL2_11_Bta	0.770115
>AM179423_Trialeurodes_ricini	>JN969968_Bemisia_tabaci_NW	0.7635468
>AM179423_Trialeurodes_ricini	>AJ748388_Bemisia_tabaci_AsiaI	0.7626841
>AM179423_Trialeurodes_ricini	>DQ174528_Bemisia_tabaci_AsiaIII	0.7692308
>AM179423_Trialeurodes_ricini	>DQ130052_Bemisia_tabaci	0.7234042
>AM179423_Trialeurodes_ricini	>AY686091_Bemisia_tabaci	0.7757774
>AM179423_Trialeurodes_ricini	>HM137339_Bemisia_tabaci_AsiaII	0.7512275
>AM179423_Trialeurodes_ricini	>DQ989555_Lipaleyrodes_emiliae	0.7659575
>AM179423_Trialeurodes_ricini	>GU086363_Bemisia_atriplex	0.7757774
>AM179423_Trialeurodes_ricini	>HQ457047_Bemisia_atriplex	0.7622951
>AM179423_Trialeurodes_ricini	>AF344245_Bemisia_tabaci_SS4	0.7635468
>AM179423_Trialeurodes_ricini	>AF344257_Bemisia_tabaci_SS3	0.771757
>AM179423_Trialeurodes_ricini	>KX570856.1_Bemisia_tabaci_UG152b_SSA11	0.7619048
>AM179423_Trialeurodes_ricini	>AM040598_Bemisia_tabaci_SS5	0.7602627
>AM179423_Trialeurodes_ricini	>DQ130054_Bemisia_tabaci_SS1	0.7619048
>AM179423_Trialeurodes_ricini	>AY827607_Bemisia_tabaci_SS2	0.7602627
>AM179423_Trialeurodes_ricini	>KX570848.1_Bemisia_tabaci_UG166Nb_SSA10	0.7635468
>AM179423_Trialeurodes_ricini	>AAL2_7_Bta	0.7653061
>AM179423_Trialeurodes_ricini	>AAL3_8_Bta	0.7602627
>AM179423_Trialeurodes_ricini	>AAL5_3_Bta	0.7558348
>AM179423_Trialeurodes_ricini	>ABA1_20_Bta	0.7539823
>AM179423_Trialeurodes_ricini	>AGO2_2_Bta	0.7602627
>AM179423_Trialeurodes_ricini	>NGO2_5_Bta	0.7602627
>AM179423_Trialeurodes_ricini	>AY057123_Bemisia_tabaci_MEAM1	0.7602627
>AM179423_Trialeurodes_ricini	>NGO1_1_Bta	0.7664474
>AM179423_Trialeurodes_ricini	>AM176574_Bemisia_tabaci_MED	0.7504105
>AM179423_Trialeurodes_ricini	>MF624407.1_BtMED	0.7462963
>AM179423_Trialeurodes_ricini	>AY903553_Bemisia_tabaci	0.7397709
>AM179423_Trialeurodes_ricini	>AMG6_16_Ta	0.7783251
>AM179423_Trialeurodes_ricini	>NMG6_4_Ta	0.771757
>AM179423_Trialeurodes_ricini	>GQ139515_Bemisia_afer	0.7684729
>AM179423_Trialeurodes_ricini	>HQ457046_Bemisia_berbericola	0.7661691
>AM179423_Trialeurodes_ricini	>GU220056_Bemisia_subdecipiens	0.7561375
>AM179440_Trialeurodes_lauri	>AY057221_Trialeurodes_abutilonea	0.8168317
>AM179440_Trialeurodes_lauri	>AY521262_Tetraleurodes_acaciae	0.8049181
>AM179440_Trialeurodes_lauri	>KY249398_Tetraleurodes_acaciae	0.8049181
>AM179440_Trialeurodes_lauri	>KY249522_Tetraleurodes_acaciae	0.8049181
>AM179440_Trialeurodes_lauri	>AMT1_16_Btu	0.7721311
>AM179440_Trialeurodes_lauri	>KM368235_Tetraleurodes_acaciae	0.7994429
>AM179440_Trialeurodes_lauri	>KM368252_Tetraleurodes_acaciae	0.7672131
>AM179440_Trialeurodes_lauri	>AMG1_7_Ta	0.7704918
>AM179440_Trialeurodes_lauri	>KM368254_Tetraleurodes_acacia	0.7704918
>AM179440_Trialeurodes_lauri	>AMG11_1_Ta	0.7704918
>AM179440_Trialeurodes_lauri	>AMG10_1_Ta	0.7704918
>AM179440_Trialeurodes_lauri	>AMG9_1_Ta	0.7704918
>AM179440_Trialeurodes_lauri	>AMG11_8_Ta	0.7704918
>AM179440_Trialeurodes_lauri	>AMG12_7_Ta	0.7704918
>AM179440_Trialeurodes_lauri	>AMG14_5_Ta	0.7704918
>AM179440_Trialeurodes_lauri	>AMG15_1_Ta	0.7704918
>AM179440_Trialeurodes_lauri	>AMG16_1_Ta	0.7704918
>AM179440_Trialeurodes_lauri	>AMG18_5_Ta	0.7704918
>AM179440_Trialeurodes_lauri	>AMG2_1_Ta	0.7704918
>AM179440_Trialeurodes_lauri	>AMG4_2_Ta	0.7704918
>AM179440_Trialeurodes_lauri	>AMG5_11_Ta	0.7704918
>AM179440_Trialeurodes_lauri	>AMG7_1_Ta	0.7704918
>AM179440_Trialeurodes_lauri	>AMG8_1_Ta	0.7704918
>AM179440_Trialeurodes_lauri	>NMG10_1_Ta	0.7704918
>AM179440_Trialeurodes_lauri	>NMG11_1_Ta	0.7704918
>AM179440_Trialeurodes_lauri	>NMG12_1_Ta	0.7704918
>AM179440_Trialeurodes_lauri	>NMG15_2_Ta	0.7704918
>AM179440_Trialeurodes_lauri	>NMG2_1_Ta	0.7704918
>AM179440_Trialeurodes_lauri	>NMG4_2_Ta	0.7704918
>AM179440_Trialeurodes_lauri	>NMG5_1_Ta	0.7704918
>AM179440_Trialeurodes_lauri	>NMG7_1_Ta	0.7704918
>AM179440_Trialeurodes_lauri	>NMG9_1_Ta	0.7704918
>AM179440_Trialeurodes_lauri	>AMG3_2_Ta	0.7721311
>AM179440_Trialeurodes_lauri	>NMG1_1_Ta	0.7721311
>AM179440_Trialeurodes_lauri	>NMG3_3_Ta	0.7721311
>AM179440_Trialeurodes_lauri	>AES1_11_Ta	0.7713816
>AM179440_Trialeurodes_lauri	>NAL4_7_Ta	0.7737705
>AM179440_Trialeurodes_lauri	>AAL2_10_Ta	0.7721311
>AM179440_Trialeurodes_lauri	>AAL3_6_Ta	0.7721311
>AM179440_Trialeurodes_lauri	>AAL4_2_Ta	0.7721311
>AM179440_Trialeurodes_lauri	>ABA1_8_Ta	0.7721311
>AM179440_Trialeurodes_lauri	>AES2_2_Ta	0.7721311
>AM179440_Trialeurodes_lauri	>AES3_2_Ta	0.7721311
>AM179440_Trialeurodes_lauri	>AMG17_9_Ta	0.7721311
>AM179440_Trialeurodes_lauri	>AMG19_10_Ta	0.7721311
>AM179440_Trialeurodes_lauri	>APA1_1_Ta	0.7721311
>AM179440_Trialeurodes_lauri	>APA1_11_Ta	0.7721311
>AM179440_Trialeurodes_lauri	>APA2_16_Ta	0.7721311
>AM179440_Trialeurodes_lauri	>APA3_6_Btu	0.7721311
>AM179440_Trialeurodes_lauri	>NAL1_17_Ta	0.7721311
>AM179440_Trialeurodes_lauri	>NAL5_4_Ta	0.7721311
>AM179440_Trialeurodes_lauri	>NES1_1_Ta	0.7721311
>AM179440_Trialeurodes_lauri	>NES2_1_Ta	0.7721311
>AM179440_Trialeurodes_lauri	>NES2_12_Ta	0.7721311
>AM179440_Trialeurodes_lauri	>NES3_1_Ta	0.7721311
>AM179440_Trialeurodes_lauri	>NMG19_4_Ta	0.7721311
>AM179440_Trialeurodes_lauri	>NPA1_11_Ta	0.7721311
>AM179440_Trialeurodes_lauri	>NPA2_2_Ta	0.7721311
>AM179440_Trialeurodes_lauri	>NPA3_2_Ta	0.7721311
>AM179440_Trialeurodes_lauri	>NPA4_16_Ta	0.7721311
>AM179440_Trialeurodes_lauri	>NPI1_19_Ta	0.7721311
>AM179440_Trialeurodes_lauri	>AAL2_1_Btu	0.7872341
>AM179440_Trialeurodes_lauri	>NAL4_1_Btu	0.7870216
>AM179440_Trialeurodes_lauri	>AAL4_4_Btu	0.7872341
>AM179440_Trialeurodes_lauri	>NAL1_2_Btu	0.7872341
>AM179440_Trialeurodes_lauri	>NPI1_16_Btu	0.7872341
>AM179440_Trialeurodes_lauri	>NAL2_1_Btu	0.7849829
>AM179440_Trialeurodes_lauri	>AAL3_3_Btu	0.7855974
>AM179440_Trialeurodes_lauri	>AMG13_3_Btu	0.7855974
>AM179440_Trialeurodes_lauri	>AMG16_4_Btu	0.7855974
>AM179440_Trialeurodes_lauri	>AMG18_18_Btu	0.7855974
>AM179440_Trialeurodes_lauri	>NAL3_1_Btu	0.7855974
>AM179440_Trialeurodes_lauri	>NMG15_1_Btu	0.7855974
>AM179440_Trialeurodes_lauri	>AMG6_6_Btu	0.7839607
>AM179440_Trialeurodes_lauri	>ABA1_12_Btu	0.7505568
>AM179440_Trialeurodes_lauri	>AMG16_4	0.7709091
>AM179440_Trialeurodes_lauri	>AMG10_7_Btu	0.7855974
>AM179440_Trialeurodes_lauri	>AMG12_3_Btu	0.7855974
>AM179440_Trialeurodes_lauri	>AMG2_9_Btu	0.7855974
>AM179440_Trialeurodes_lauri	>AMG3_1_Btu	0.7855974
>AM179440_Trialeurodes_lauri	>AMT2_4_Btu	0.7855974
>AM179440_Trialeurodes_lauri	>NES3_5_Btu	0.7855974
>AM179440_Trialeurodes_lauri	>NMG10_12_Btu	0.7855974
>AM179440_Trialeurodes_lauri	>NMG3_1_Btu	0.7839607
>AM179440_Trialeurodes_lauri	>AGO2_16_Btu	0.7918033
>AM179440_Trialeurodes_lauri	>NMT1_16_Btu	0.7934426
>AM179440_Trialeurodes_lauri	>APA3_7_Btu	0.795082
>AM179440_Trialeurodes_lauri	>APA4_1_Btu	0.7934426
>AM179440_Trialeurodes_lauri	>AES3_4_Btu	0.7840136
>AM179440_Trialeurodes_lauri	>APR1_16_Btu	0.7888707
>AM179440_Trialeurodes_lauri	>APR2_18_Btu	0.7888707
>AM179440_Trialeurodes_lauri	>APR3_4_Ta	0.7888707
>AM179440_Trialeurodes_lauri	>AY057220_Bemisia_tuberculata	0.7885246
>AM179440_Trialeurodes_lauri	>KM368253_Bemisia_tuberculata	0.7855974
>AM179440_Trialeurodes_lauri	>AY521251_Aleurodicus_dugesii	0.8059211
>AM179440_Trialeurodes_lauri	>AY648941_Vasdavidius_concursus	0.7933884
>AM179440_Trialeurodes_lauri	>AAL2_11_Bta	0.8062397
>AM179440_Trialeurodes_lauri	>JN969968_Bemisia_tabaci_NW	0.8013136
>AM179440_Trialeurodes_lauri	>AJ748388_Bemisia_tabaci_AsiaI	0.7774141
>AM179440_Trialeurodes_lauri	>DQ174528_Bemisia_tabaci_AsiaIII	0.7741408
>AM179440_Trialeurodes_lauri	>DQ130052_Bemisia_tabaci	0.7463175
>AM179440_Trialeurodes_lauri	>AY686091_Bemisia_tabaci	0.7852459
>AM179440_Trialeurodes_lauri	>HM137339_Bemisia_tabaci_AsiaII	0.7639344
>AM179440_Trialeurodes_lauri	>DQ989555_Lipaleyrodes_emiliae	0.7872341
>AM179440_Trialeurodes_lauri	>GU086363_Bemisia_atriplex	0.7872341
>AM179440_Trialeurodes_lauri	>HQ457047_Bemisia_atriplex	0.7881773
>AM179440_Trialeurodes_lauri	>AF344245_Bemisia_tabaci_SS4	0.7885246
>AM179440_Trialeurodes_lauri	>AF344257_Bemisia_tabaci_SS3	0.795082
>AM179440_Trialeurodes_lauri	>KX570856.1_Bemisia_tabaci_UG152b_SSA11	0.7852459
>AM179440_Trialeurodes_lauri	>AM040598_Bemisia_tabaci_SS5	0.7852459
>AM179440_Trialeurodes_lauri	>DQ130054_Bemisia_tabaci_SS1	0.7918033
>AM179440_Trialeurodes_lauri	>AY827607_Bemisia_tabaci_SS2	0.7770492
>AM179440_Trialeurodes_lauri	>KX570848.1_Bemisia_tabaci_UG166Nb_SSA10	0.7803279
>AM179440_Trialeurodes_lauri	>AAL2_7_Bta	0.794567
>AM179440_Trialeurodes_lauri	>AAL3_8_Bta	0.7934426
>AM179440_Trialeurodes_lauri	>AAL5_3_Bta	0.7921147
>AM179440_Trialeurodes_lauri	>ABA1_20_Bta	0.7915195
>AM179440_Trialeurodes_lauri	>AGO2_2_Bta	0.7934426
>AM179440_Trialeurodes_lauri	>NGO2_5_Bta	0.7934426
>AM179440_Trialeurodes_lauri	>AY057123_Bemisia_tabaci_MEAM1	0.7934426
>AM179440_Trialeurodes_lauri	>NGO1_1_Bta	0.7934426
>AM179440_Trialeurodes_lauri	>AM176574_Bemisia_tabaci_MED	0.7836065
>AM179440_Trialeurodes_lauri	>MF624407.1_BtMED	0.7837338
>AM179440_Trialeurodes_lauri	>AY903553_Bemisia_tabaci	0.7561375
>AM179440_Trialeurodes_lauri	>AMG6_16_Ta	0.7852459
>AM179440_Trialeurodes_lauri	>NMG6_4_Ta	0.7852459
>AM179440_Trialeurodes_lauri	>GQ139515_Bemisia_afer	0.7819672
>AM179440_Trialeurodes_lauri	>HQ457046_Bemisia_berbericola	0.7643208
>AM179440_Trialeurodes_lauri	>GU220056_Bemisia_subdecipiens	0.7741408
>AY057221_Trialeurodes_abutilonea	>AY521262_Tetraleurodes_acaciae	0.7844037
>AY057221_Trialeurodes_abutilonea	>KY249398_Tetraleurodes_acaciae	0.7844037
>AY057221_Trialeurodes_abutilonea	>KY249522_Tetraleurodes_acaciae	0.7844037
>AY057221_Trialeurodes_abutilonea	>AMT1_16_Btu	0.7473201
>AY057221_Trialeurodes_abutilonea	>KM368235_Tetraleurodes_acaciae	0.8039216
>AY057221_Trialeurodes_abutilonea	>KM368252_Tetraleurodes_acaciae	0.7553846
>AY057221_Trialeurodes_abutilonea	>AMG1_7_Ta	0.7584098
>AY057221_Trialeurodes_abutilonea	>KM368254_Tetraleurodes_acacia	0.7568808
>AY057221_Trialeurodes_abutilonea	>AMG11_1_Ta	0.7584098
>AY057221_Trialeurodes_abutilonea	>AMG10_1_Ta	0.7584098
>AY057221_Trialeurodes_abutilonea	>AMG9_1_Ta	0.7599388
>AY057221_Trialeurodes_abutilonea	>AMG11_8_Ta	0.7584098
>AY057221_Trialeurodes_abutilonea	>AMG12_7_Ta	0.7584098
>AY057221_Trialeurodes_abutilonea	>AMG14_5_Ta	0.7584098
>AY057221_Trialeurodes_abutilonea	>AMG15_1_Ta	0.7584098
>AY057221_Trialeurodes_abutilonea	>AMG16_1_Ta	0.7584098
>AY057221_Trialeurodes_abutilonea	>AMG18_5_Ta	0.7584098
>AY057221_Trialeurodes_abutilonea	>AMG2_1_Ta	0.7584098
>AY057221_Trialeurodes_abutilonea	>AMG4_2_Ta	0.7584098
>AY057221_Trialeurodes_abutilonea	>AMG5_11_Ta	0.7584098
>AY057221_Trialeurodes_abutilonea	>AMG7_1_Ta	0.7584098
>AY057221_Trialeurodes_abutilonea	>AMG8_1_Ta	0.7584098
>AY057221_Trialeurodes_abutilonea	>NMG10_1_Ta	0.7584098
>AY057221_Trialeurodes_abutilonea	>NMG11_1_Ta	0.7584098
>AY057221_Trialeurodes_abutilonea	>NMG12_1_Ta	0.7584098
>AY057221_Trialeurodes_abutilonea	>NMG15_2_Ta	0.7584098
>AY057221_Trialeurodes_abutilonea	>NMG2_1_Ta	0.7584098
>AY057221_Trialeurodes_abutilonea	>NMG4_2_Ta	0.7584098
>AY057221_Trialeurodes_abutilonea	>NMG5_1_Ta	0.7584098
>AY057221_Trialeurodes_abutilonea	>NMG7_1_Ta	0.7584098
>AY057221_Trialeurodes_abutilonea	>NMG9_1_Ta	0.7584098
>AY057221_Trialeurodes_abutilonea	>AMG3_2_Ta	0.7599388
>AY057221_Trialeurodes_abutilonea	>NMG1_1_Ta	0.7599388
>AY057221_Trialeurodes_abutilonea	>NMG3_3_Ta	0.7599388
>AY057221_Trialeurodes_abutilonea	>AES1_11_Ta	0.7607362
>AY057221_Trialeurodes_abutilonea	>NAL4_7_Ta	0.7614679
>AY057221_Trialeurodes_abutilonea	>AAL2_10_Ta	0.7599388
>AY057221_Trialeurodes_abutilonea	>AAL3_6_Ta	0.7599388
>AY057221_Trialeurodes_abutilonea	>AAL4_2_Ta	0.7599388
>AY057221_Trialeurodes_abutilonea	>ABA1_8_Ta	0.7599388
>AY057221_Trialeurodes_abutilonea	>AES2_2_Ta	0.7599388
>AY057221_Trialeurodes_abutilonea	>AES3_2_Ta	0.7599388
>AY057221_Trialeurodes_abutilonea	>AMG17_9_Ta	0.7599388
>AY057221_Trialeurodes_abutilonea	>AMG19_10_Ta	0.7599388
>AY057221_Trialeurodes_abutilonea	>APA1_1_Ta	0.7599388
>AY057221_Trialeurodes_abutilonea	>APA1_11_Ta	0.7599388
>AY057221_Trialeurodes_abutilonea	>APA2_16_Ta	0.7599388
>AY057221_Trialeurodes_abutilonea	>APA3_6_Btu	0.7599388
>AY057221_Trialeurodes_abutilonea	>NAL1_17_Ta	0.7599388
>AY057221_Trialeurodes_abutilonea	>NAL5_4_Ta	0.7599388
>AY057221_Trialeurodes_abutilonea	>NES1_1_Ta	0.7599388
>AY057221_Trialeurodes_abutilonea	>NES2_1_Ta	0.7599388
>AY057221_Trialeurodes_abutilonea	>NES2_12_Ta	0.7599388
>AY057221_Trialeurodes_abutilonea	>NES3_1_Ta	0.7599388
>AY057221_Trialeurodes_abutilonea	>NMG19_4_Ta	0.7599388
>AY057221_Trialeurodes_abutilonea	>NPA1_11_Ta	0.7599388
>AY057221_Trialeurodes_abutilonea	>NPA2_2_Ta	0.7599388
>AY057221_Trialeurodes_abutilonea	>NPA3_2_Ta	0.7599388
>AY057221_Trialeurodes_abutilonea	>NPA4_16_Ta	0.7599388
>AY057221_Trialeurodes_abutilonea	>NPI1_19_Ta	0.7599388
>AY057221_Trialeurodes_abutilonea	>AAL2_1_Btu	0.770416
>AY057221_Trialeurodes_abutilonea	>NAL4_1_Btu	0.7683881
>AY057221_Trialeurodes_abutilonea	>AAL4_4_Btu	0.770416
>AY057221_Trialeurodes_abutilonea	>NAL1_2_Btu	0.770416
>AY057221_Trialeurodes_abutilonea	>NPI1_16_Btu	0.770416
>AY057221_Trialeurodes_abutilonea	>NAL2_1_Btu	0.7644231
>AY057221_Trialeurodes_abutilonea	>AAL3_3_Btu	0.7657935
>AY057221_Trialeurodes_abutilonea	>AMG13_3_Btu	0.7657935
>AY057221_Trialeurodes_abutilonea	>AMG16_4_Btu	0.7657935
>AY057221_Trialeurodes_abutilonea	>AMG18_18_Btu	0.7657935
>AY057221_Trialeurodes_abutilonea	>NAL3_1_Btu	0.7657935
>AY057221_Trialeurodes_abutilonea	>NMG15_1_Btu	0.7657935
>AY057221_Trialeurodes_abutilonea	>AMG6_6_Btu	0.7642527
>AY057221_Trialeurodes_abutilonea	>ABA1_12_Btu	0.7330595
>AY057221_Trialeurodes_abutilonea	>AMG16_4	0.7431973
>AY057221_Trialeurodes_abutilonea	>AMG10_7_Btu	0.7719569
>AY057221_Trialeurodes_abutilonea	>AMG12_3_Btu	0.7719569
>AY057221_Trialeurodes_abutilonea	>AMG2_9_Btu	0.7719569
>AY057221_Trialeurodes_abutilonea	>AMG3_1_Btu	0.7719569
>AY057221_Trialeurodes_abutilonea	>AMT2_4_Btu	0.7719569
>AY057221_Trialeurodes_abutilonea	>NES3_5_Btu	0.7719569
>AY057221_Trialeurodes_abutilonea	>NMG10_12_Btu	0.7719569
>AY057221_Trialeurodes_abutilonea	>NMG3_1_Btu	0.770416
>AY057221_Trialeurodes_abutilonea	>AGO2_16_Btu	0.7673343
>AY057221_Trialeurodes_abutilonea	>NMT1_16_Btu	0.770416
>AY057221_Trialeurodes_abutilonea	>APA3_7_Btu	0.7688752
>AY057221_Trialeurodes_abutilonea	>APA4_1_Btu	0.7688752
>AY057221_Trialeurodes_abutilonea	>AES3_4_Btu	0.7704655
>AY057221_Trialeurodes_abutilonea	>APR1_16_Btu	0.7719569
>AY057221_Trialeurodes_abutilonea	>APR2_18_Btu	0.7719569
>AY057221_Trialeurodes_abutilonea	>APR3_4_Ta	0.7719569
>AY057221_Trialeurodes_abutilonea	>AY057220_Bemisia_tuberculata	0.7642527
>AY057221_Trialeurodes_abutilonea	>KM368253_Bemisia_tuberculata	0.7680492
>AY057221_Trialeurodes_abutilonea	>AY521251_Aleurodicus_dugesii	0.7901991
>AY057221_Trialeurodes_abutilonea	>AY648941_Vasdavidius_concursus	0.7603686
>AY057221_Trialeurodes_abutilonea	>AAL2_11_Bta	0.7323077
>AY057221_Trialeurodes_abutilonea	>JN969968_Bemisia_tabaci_NW	0.7579618
>AY057221_Trialeurodes_abutilonea	>AJ748388_Bemisia_tabaci_AsiaI	0.7484277
>AY057221_Trialeurodes_abutilonea	>DQ174528_Bemisia_tabaci_AsiaIII	0.7281106
>AY057221_Trialeurodes_abutilonea	>DQ130052_Bemisia_tabaci	0.7120743
>AY057221_Trialeurodes_abutilonea	>AY686091_Bemisia_tabaci	0.75387
>AY057221_Trialeurodes_abutilonea	>HM137339_Bemisia_tabaci_AsiaII	0.7232416
>AY057221_Trialeurodes_abutilonea	>DQ989555_Lipaleyrodes_emiliae	0.754717
>AY057221_Trialeurodes_abutilonea	>GU086363_Bemisia_atriplex	0.7751572
>AY057221_Trialeurodes_abutilonea	>HQ457047_Bemisia_atriplex	0.7357911
>AY057221_Trialeurodes_abutilonea	>AF344245_Bemisia_tabaci_SS4	0.7446154
>AY057221_Trialeurodes_abutilonea	>AF344257_Bemisia_tabaci_SS3	0.7461538
>AY057221_Trialeurodes_abutilonea	>KX570856.1_Bemisia_tabaci_UG152b_SSA11	0.7507693
>AY057221_Trialeurodes_abutilonea	>AM040598_Bemisia_tabaci_SS5	0.7430769
>AY057221_Trialeurodes_abutilonea	>DQ130054_Bemisia_tabaci_SS1	0.7415385
>AY057221_Trialeurodes_abutilonea	>AY827607_Bemisia_tabaci_SS2	0.74
>AY057221_Trialeurodes_abutilonea	>KX570848.1_Bemisia_tabaci_UG166Nb_SSA10	0.7430769
>AY057221_Trialeurodes_abutilonea	>AAL2_7_Bta	0.7593856
>AY057221_Trialeurodes_abutilonea	>AAL3_8_Bta	0.7304747
>AY057221_Trialeurodes_abutilonea	>AAL5_3_Bta	0.7204659
>AY057221_Trialeurodes_abutilonea	>ABA1_20_Bta	0.7224959
>AY057221_Trialeurodes_abutilonea	>AGO2_2_Bta	0.7304747
>AY057221_Trialeurodes_abutilonea	>NGO2_5_Bta	0.7304747
>AY057221_Trialeurodes_abutilonea	>AY057123_Bemisia_tabaci_MEAM1	0.7361963
>AY057221_Trialeurodes_abutilonea	>NGO1_1_Bta	0.7353846
>AY057221_Trialeurodes_abutilonea	>AM176574_Bemisia_tabaci_MED	0.7320061
>AY057221_Trialeurodes_abutilonea	>MF624407.1_BtMED	0.7565055
>AY057221_Trialeurodes_abutilonea	>AY903553_Bemisia_tabaci	0.7578616
>AY057221_Trialeurodes_abutilonea	>AMG6_16_Ta	0.7700617
>AY057221_Trialeurodes_abutilonea	>NMG6_4_Ta	0.7685185
>AY057221_Trialeurodes_abutilonea	>GQ139515_Bemisia_afer	0.7507693
>AY057221_Trialeurodes_abutilonea	>HQ457046_Bemisia_berbericola	0.7649843
>AY057221_Trialeurodes_abutilonea	>GU220056_Bemisia_subdecipiens	0.759375
>AY521262_Tetraleurodes_acaciae	>KY249398_Tetraleurodes_acaciae	1
>AY521262_Tetraleurodes_acaciae	>KY249522_Tetraleurodes_acaciae	1
>AY521262_Tetraleurodes_acaciae	>AMT1_16_Btu	0.7990867
>AY521262_Tetraleurodes_acaciae	>KM368235_Tetraleurodes_acaciae	0.8027778
>AY521262_Tetraleurodes_acaciae	>KM368252_Tetraleurodes_acaciae	0.7727975
>AY521262_Tetraleurodes_acaciae	>AMG1_7_Ta	0.7869102
>AY521262_Tetraleurodes_acaciae	>KM368254_Tetraleurodes_acacia	0.7853881
>AY521262_Tetraleurodes_acaciae	>AMG11_1_Ta	0.7869102
>AY521262_Tetraleurodes_acaciae	>AMG10_1_Ta	0.7869102
>AY521262_Tetraleurodes_acaciae	>AMG9_1_Ta	0.7869102
>AY521262_Tetraleurodes_acaciae	>AMG11_8_Ta	0.7869102
>AY521262_Tetraleurodes_acaciae	>AMG12_7_Ta	0.7869102
>AY521262_Tetraleurodes_acaciae	>AMG14_5_Ta	0.7869102
>AY521262_Tetraleurodes_acaciae	>AMG15_1_Ta	0.7869102
>AY521262_Tetraleurodes_acaciae	>AMG16_1_Ta	0.7869102
>AY521262_Tetraleurodes_acaciae	>AMG18_5_Ta	0.7869102
>AY521262_Tetraleurodes_acaciae	>AMG2_1_Ta	0.7869102
>AY521262_Tetraleurodes_acaciae	>AMG4_2_Ta	0.7869102
>AY521262_Tetraleurodes_acaciae	>AMG5_11_Ta	0.7869102
>AY521262_Tetraleurodes_acaciae	>AMG7_1_Ta	0.7869102
>AY521262_Tetraleurodes_acaciae	>AMG8_1_Ta	0.7869102
>AY521262_Tetraleurodes_acaciae	>NMG10_1_Ta	0.7869102
>AY521262_Tetraleurodes_acaciae	>NMG11_1_Ta	0.7869102
>AY521262_Tetraleurodes_acaciae	>NMG12_1_Ta	0.7869102
>AY521262_Tetraleurodes_acaciae	>NMG15_2_Ta	0.7869102
>AY521262_Tetraleurodes_acaciae	>NMG2_1_Ta	0.7869102
>AY521262_Tetraleurodes_acaciae	>NMG4_2_Ta	0.7869102
>AY521262_Tetraleurodes_acaciae	>NMG5_1_Ta	0.7869102
>AY521262_Tetraleurodes_acaciae	>NMG7_1_Ta	0.7869102
>AY521262_Tetraleurodes_acaciae	>NMG9_1_Ta	0.7869102
>AY521262_Tetraleurodes_acaciae	>AMG3_2_Ta	0.7869102
>AY521262_Tetraleurodes_acaciae	>NMG1_1_Ta	0.7869102
>AY521262_Tetraleurodes_acaciae	>NMG3_3_Ta	0.7869102
>AY521262_Tetraleurodes_acaciae	>AES1_11_Ta	0.7862595
>AY521262_Tetraleurodes_acaciae	>NAL4_7_Ta	0.7869102
>AY521262_Tetraleurodes_acaciae	>AAL2_10_Ta	0.7853881
>AY521262_Tetraleurodes_acaciae	>AAL3_6_Ta	0.7853881
>AY521262_Tetraleurodes_acaciae	>AAL4_2_Ta	0.7853881
>AY521262_Tetraleurodes_acaciae	>ABA1_8_Ta	0.7853881
>AY521262_Tetraleurodes_acaciae	>AES2_2_Ta	0.7853881
>AY521262_Tetraleurodes_acaciae	>AES3_2_Ta	0.7853881
>AY521262_Tetraleurodes_acaciae	>AMG17_9_Ta	0.7853881
>AY521262_Tetraleurodes_acaciae	>AMG19_10_Ta	0.7853881
>AY521262_Tetraleurodes_acaciae	>APA1_1_Ta	0.7853881
>AY521262_Tetraleurodes_acaciae	>APA1_11_Ta	0.7853881
>AY521262_Tetraleurodes_acaciae	>APA2_16_Ta	0.7853881
>AY521262_Tetraleurodes_acaciae	>APA3_6_Btu	0.7853881
>AY521262_Tetraleurodes_acaciae	>NAL1_17_Ta	0.7853881
>AY521262_Tetraleurodes_acaciae	>NAL5_4_Ta	0.7853881
>AY521262_Tetraleurodes_acaciae	>NES1_1_Ta	0.7853881
>AY521262_Tetraleurodes_acaciae	>NES2_1_Ta	0.7853881
>AY521262_Tetraleurodes_acaciae	>NES2_12_Ta	0.7853881
>AY521262_Tetraleurodes_acaciae	>NES3_1_Ta	0.7853881
>AY521262_Tetraleurodes_acaciae	>NMG19_4_Ta	0.7853881
>AY521262_Tetraleurodes_acaciae	>NPA1_11_Ta	0.7853881
>AY521262_Tetraleurodes_acaciae	>NPA2_2_Ta	0.7853881
>AY521262_Tetraleurodes_acaciae	>NPA3_2_Ta	0.7853881
>AY521262_Tetraleurodes_acaciae	>NPA4_16_Ta	0.7853881
>AY521262_Tetraleurodes_acaciae	>NPI1_19_Ta	0.7853881
>AY521262_Tetraleurodes_acaciae	>AAL2_1_Btu	0.7914764
>AY521262_Tetraleurodes_acaciae	>NAL4_1_Btu	0.7897991
>AY521262_Tetraleurodes_acaciae	>AAL4_4_Btu	0.7914764
>AY521262_Tetraleurodes_acaciae	>NAL1_2_Btu	0.7914764
>AY521262_Tetraleurodes_acaciae	>NPI1_16_Btu	0.7914764
>AY521262_Tetraleurodes_acaciae	>NAL2_1_Btu	0.7879747
>AY521262_Tetraleurodes_acaciae	>AAL3_3_Btu	0.8009188
>AY521262_Tetraleurodes_acaciae	>AMG13_3_Btu	0.8009188
>AY521262_Tetraleurodes_acaciae	>AMG16_4_Btu	0.8009188
>AY521262_Tetraleurodes_acaciae	>AMG18_18_Btu	0.8009188
>AY521262_Tetraleurodes_acaciae	>NAL3_1_Btu	0.8009188
>AY521262_Tetraleurodes_acaciae	>NMG15_1_Btu	0.8009188
>AY521262_Tetraleurodes_acaciae	>AMG6_6_Btu	0.7993875
>AY521262_Tetraleurodes_acaciae	>ABA1_12_Btu	0.7656566
>AY521262_Tetraleurodes_acaciae	>AMG16_4	0.7804054
>AY521262_Tetraleurodes_acaciae	>AMG10_7_Btu	0.7945206
>AY521262_Tetraleurodes_acaciae	>AMG12_3_Btu	0.7945206
>AY521262_Tetraleurodes_acaciae	>AMG2_9_Btu	0.7945206
>AY521262_Tetraleurodes_acaciae	>AMG3_1_Btu	0.7945206
>AY521262_Tetraleurodes_acaciae	>AMT2_4_Btu	0.7945206
>AY521262_Tetraleurodes_acaciae	>NES3_5_Btu	0.7945206
>AY521262_Tetraleurodes_acaciae	>NMG10_12_Btu	0.7945206
>AY521262_Tetraleurodes_acaciae	>NMG3_1_Btu	0.7929985
>AY521262_Tetraleurodes_acaciae	>AGO2_16_Btu	0.7899544
>AY521262_Tetraleurodes_acaciae	>NMT1_16_Btu	0.7929985
>AY521262_Tetraleurodes_acaciae	>APA3_7_Btu	0.7914764
>AY521262_Tetraleurodes_acaciae	>APA4_1_Btu	0.7914764
>AY521262_Tetraleurodes_acaciae	>AES3_4_Btu	0.7993631
>AY521262_Tetraleurodes_acaciae	>APR1_16_Btu	0.7929985
>AY521262_Tetraleurodes_acaciae	>APR2_18_Btu	0.7929985
>AY521262_Tetraleurodes_acaciae	>APR3_4_Ta	0.7929985
>AY521262_Tetraleurodes_acaciae	>AY057220_Bemisia_tuberculata	0.7853881
>AY521262_Tetraleurodes_acaciae	>KM368253_Bemisia_tuberculata	0.7869102
>AY521262_Tetraleurodes_acaciae	>AY521251_Aleurodicus_dugesii	0.7747337
>AY521262_Tetraleurodes_acaciae	>AY648941_Vasdavidius_concursus	0.7676923
>AY521262_Tetraleurodes_acaciae	>AAL2_11_Bta	0.7519026
>AY521262_Tetraleurodes_acaciae	>JN969968_Bemisia_tabaci_NW	0.7559055
>AY521262_Tetraleurodes_acaciae	>AJ748388_Bemisia_tabaci_AsiaI	0.7534246
>AY521262_Tetraleurodes_acaciae	>DQ174528_Bemisia_tabaci_AsiaIII	0.7473364
>AY521262_Tetraleurodes_acaciae	>DQ130052_Bemisia_tabaci	0.7275495
>AY521262_Tetraleurodes_acaciae	>AY686091_Bemisia_tabaci	0.7564688
>AY521262_Tetraleurodes_acaciae	>HM137339_Bemisia_tabaci_AsiaII	0.7519026
>AY521262_Tetraleurodes_acaciae	>DQ989555_Lipaleyrodes_emiliae	0.7579909
>AY521262_Tetraleurodes_acaciae	>GU086363_Bemisia_atriplex	0.759513
>AY521262_Tetraleurodes_acaciae	>HQ457047_Bemisia_atriplex	0.7656012
>AY521262_Tetraleurodes_acaciae	>AF344245_Bemisia_tabaci_SS4	0.7640792
>AY521262_Tetraleurodes_acaciae	>AF344257_Bemisia_tabaci_SS3	0.7808219
>AY521262_Tetraleurodes_acaciae	>KX570856.1_Bemisia_tabaci_UG152b_SSA11	0.7732115
>AY521262_Tetraleurodes_acaciae	>AM040598_Bemisia_tabaci_SS5	0.7716895
>AY521262_Tetraleurodes_acaciae	>DQ130054_Bemisia_tabaci_SS1	0.7686453
>AY521262_Tetraleurodes_acaciae	>AY827607_Bemisia_tabaci_SS2	0.7701674
>AY521262_Tetraleurodes_acaciae	>KX570848.1_Bemisia_tabaci_UG166Nb_SSA10	0.7732115
>AY521262_Tetraleurodes_acaciae	>AAL2_7_Bta	0.7779661
>AY521262_Tetraleurodes_acaciae	>AAL3_8_Bta	0.7671233
>AY521262_Tetraleurodes_acaciae	>AAL5_3_Bta	0.7669421
>AY521262_Tetraleurodes_acaciae	>ABA1_20_Bta	0.7699837
>AY521262_Tetraleurodes_acaciae	>AGO2_2_Bta	0.7671233
>AY521262_Tetraleurodes_acaciae	>NGO2_5_Bta	0.7671233
>AY521262_Tetraleurodes_acaciae	>AY057123_Bemisia_tabaci_MEAM1	0.7656012
>AY521262_Tetraleurodes_acaciae	>NGO1_1_Bta	0.7686453
>AY521262_Tetraleurodes_acaciae	>AM176574_Bemisia_tabaci_MED	0.7549467
>AY521262_Tetraleurodes_acaciae	>MF624407.1_BtMED	0.7656826
>AY521262_Tetraleurodes_acaciae	>AY903553_Bemisia_tabaci	0.7519026
>AY521262_Tetraleurodes_acaciae	>AMG6_16_Ta	0.7956989
>AY521262_Tetraleurodes_acaciae	>NMG6_4_Ta	0.7895545
>AY521262_Tetraleurodes_acaciae	>GQ139515_Bemisia_afer	0.7716895
>AY521262_Tetraleurodes_acaciae	>HQ457046_Bemisia_berbericola	0.7461774
>AY521262_Tetraleurodes_acaciae	>GU220056_Bemisia_subdecipiens	0.7603053
>KY249398_Tetraleurodes_acaciae	>KY249522_Tetraleurodes_acaciae	1
>KY249398_Tetraleurodes_acaciae	>AMT1_16_Btu	0.7990867
>KY249398_Tetraleurodes_acaciae	>KM368235_Tetraleurodes_acaciae	0.8027778
>KY249398_Tetraleurodes_acaciae	>KM368252_Tetraleurodes_acaciae	0.7727975
>KY249398_Tetraleurodes_acaciae	>AMG1_7_Ta	0.7869102
>KY249398_Tetraleurodes_acaciae	>KM368254_Tetraleurodes_acacia	0.7853881
>KY249398_Tetraleurodes_acaciae	>AMG11_1_Ta	0.7869102
>KY249398_Tetraleurodes_acaciae	>AMG10_1_Ta	0.7869102
>KY249398_Tetraleurodes_acaciae	>AMG9_1_Ta	0.7869102
>KY249398_Tetraleurodes_acaciae	>AMG11_8_Ta	0.7869102
>KY249398_Tetraleurodes_acaciae	>AMG12_7_Ta	0.7869102
>KY249398_Tetraleurodes_acaciae	>AMG14_5_Ta	0.7869102
>KY249398_Tetraleurodes_acaciae	>AMG15_1_Ta	0.7869102
>KY249398_Tetraleurodes_acaciae	>AMG16_1_Ta	0.7869102
>KY249398_Tetraleurodes_acaciae	>AMG18_5_Ta	0.7869102
>KY249398_Tetraleurodes_acaciae	>AMG2_1_Ta	0.7869102
>KY249398_Tetraleurodes_acaciae	>AMG4_2_Ta	0.7869102
>KY249398_Tetraleurodes_acaciae	>AMG5_11_Ta	0.7869102
>KY249398_Tetraleurodes_acaciae	>AMG7_1_Ta	0.7869102
>KY249398_Tetraleurodes_acaciae	>AMG8_1_Ta	0.7869102
>KY249398_Tetraleurodes_acaciae	>NMG10_1_Ta	0.7869102
>KY249398_Tetraleurodes_acaciae	>NMG11_1_Ta	0.7869102
>KY249398_Tetraleurodes_acaciae	>NMG12_1_Ta	0.7869102
>KY249398_Tetraleurodes_acaciae	>NMG15_2_Ta	0.7869102
>KY249398_Tetraleurodes_acaciae	>NMG2_1_Ta	0.7869102
>KY249398_Tetraleurodes_acaciae	>NMG4_2_Ta	0.7869102
>KY249398_Tetraleurodes_acaciae	>NMG5_1_Ta	0.7869102
>KY249398_Tetraleurodes_acaciae	>NMG7_1_Ta	0.7869102
>KY249398_Tetraleurodes_acaciae	>NMG9_1_Ta	0.7869102
>KY249398_Tetraleurodes_acaciae	>AMG3_2_Ta	0.7869102
>KY249398_Tetraleurodes_acaciae	>NMG1_1_Ta	0.7869102
>KY249398_Tetraleurodes_acaciae	>NMG3_3_Ta	0.7869102
>KY249398_Tetraleurodes_acaciae	>AES1_11_Ta	0.7862595
>KY249398_Tetraleurodes_acaciae	>NAL4_7_Ta	0.7869102
>KY249398_Tetraleurodes_acaciae	>AAL2_10_Ta	0.7853881
>KY249398_Tetraleurodes_acaciae	>AAL3_6_Ta	0.7853881
>KY249398_Tetraleurodes_acaciae	>AAL4_2_Ta	0.7853881
>KY249398_Tetraleurodes_acaciae	>ABA1_8_Ta	0.7853881
>KY249398_Tetraleurodes_acaciae	>AES2_2_Ta	0.7853881
>KY249398_Tetraleurodes_acaciae	>AES3_2_Ta	0.7853881
>KY249398_Tetraleurodes_acaciae	>AMG17_9_Ta	0.7853881
>KY249398_Tetraleurodes_acaciae	>AMG19_10_Ta	0.7853881
>KY249398_Tetraleurodes_acaciae	>APA1_1_Ta	0.7853881
>KY249398_Tetraleurodes_acaciae	>APA1_11_Ta	0.7853881
>KY249398_Tetraleurodes_acaciae	>APA2_16_Ta	0.7853881
>KY249398_Tetraleurodes_acaciae	>APA3_6_Btu	0.7853881
>KY249398_Tetraleurodes_acaciae	>NAL1_17_Ta	0.7853881
>KY249398_Tetraleurodes_acaciae	>NAL5_4_Ta	0.7853881
>KY249398_Tetraleurodes_acaciae	>NES1_1_Ta	0.7853881
>KY249398_Tetraleurodes_acaciae	>NES2_1_Ta	0.7853881
>KY249398_Tetraleurodes_acaciae	>NES2_12_Ta	0.7853881
>KY249398_Tetraleurodes_acaciae	>NES3_1_Ta	0.7853881
>KY249398_Tetraleurodes_acaciae	>NMG19_4_Ta	0.7853881
>KY249398_Tetraleurodes_acaciae	>NPA1_11_Ta	0.7853881
>KY249398_Tetraleurodes_acaciae	>NPA2_2_Ta	0.7853881
>KY249398_Tetraleurodes_acaciae	>NPA3_2_Ta	0.7853881
>KY249398_Tetraleurodes_acaciae	>NPA4_16_Ta	0.7853881
>KY249398_Tetraleurodes_acaciae	>NPI1_19_Ta	0.7853881
>KY249398_Tetraleurodes_acaciae	>AAL2_1_Btu	0.7914764
>KY249398_Tetraleurodes_acaciae	>NAL4_1_Btu	0.7897991
>KY249398_Tetraleurodes_acaciae	>AAL4_4_Btu	0.7914764
>KY249398_Tetraleurodes_acaciae	>NAL1_2_Btu	0.7914764
>KY249398_Tetraleurodes_acaciae	>NPI1_16_Btu	0.7914764
>KY249398_Tetraleurodes_acaciae	>NAL2_1_Btu	0.7879747
>KY249398_Tetraleurodes_acaciae	>AAL3_3_Btu	0.8009188
>KY249398_Tetraleurodes_acaciae	>AMG13_3_Btu	0.8009188
>KY249398_Tetraleurodes_acaciae	>AMG16_4_Btu	0.8009188
>KY249398_Tetraleurodes_acaciae	>AMG18_18_Btu	0.8009188
>KY249398_Tetraleurodes_acaciae	>NAL3_1_Btu	0.8009188
>KY249398_Tetraleurodes_acaciae	>NMG15_1_Btu	0.8009188
>KY249398_Tetraleurodes_acaciae	>AMG6_6_Btu	0.7993875
>KY249398_Tetraleurodes_acaciae	>ABA1_12_Btu	0.7656566
>KY249398_Tetraleurodes_acaciae	>AMG16_4	0.7804054
>KY249398_Tetraleurodes_acaciae	>AMG10_7_Btu	0.7945206
>KY249398_Tetraleurodes_acaciae	>AMG12_3_Btu	0.7945206
>KY249398_Tetraleurodes_acaciae	>AMG2_9_Btu	0.7945206
>KY249398_Tetraleurodes_acaciae	>AMG3_1_Btu	0.7945206
>KY249398_Tetraleurodes_acaciae	>AMT2_4_Btu	0.7945206
>KY249398_Tetraleurodes_acaciae	>NES3_5_Btu	0.7945206
>KY249398_Tetraleurodes_acaciae	>NMG10_12_Btu	0.7945206
>KY249398_Tetraleurodes_acaciae	>NMG3_1_Btu	0.7929985
>KY249398_Tetraleurodes_acaciae	>AGO2_16_Btu	0.7899544
>KY249398_Tetraleurodes_acaciae	>NMT1_16_Btu	0.7929985
>KY249398_Tetraleurodes_acaciae	>APA3_7_Btu	0.7914764
>KY249398_Tetraleurodes_acaciae	>APA4_1_Btu	0.7914764
>KY249398_Tetraleurodes_acaciae	>AES3_4_Btu	0.7993631
>KY249398_Tetraleurodes_acaciae	>APR1_16_Btu	0.7929985
>KY249398_Tetraleurodes_acaciae	>APR2_18_Btu	0.7929985
>KY249398_Tetraleurodes_acaciae	>APR3_4_Ta	0.7929985
>KY249398_Tetraleurodes_acaciae	>AY057220_Bemisia_tuberculata	0.7853881
>KY249398_Tetraleurodes_acaciae	>KM368253_Bemisia_tuberculata	0.7869102
>KY249398_Tetraleurodes_acaciae	>AY521251_Aleurodicus_dugesii	0.7747337
>KY249398_Tetraleurodes_acaciae	>AY648941_Vasdavidius_concursus	0.7676923
>KY249398_Tetraleurodes_acaciae	>AAL2_11_Bta	0.7519026
>KY249398_Tetraleurodes_acaciae	>JN969968_Bemisia_tabaci_NW	0.7559055
>KY249398_Tetraleurodes_acaciae	>AJ748388_Bemisia_tabaci_AsiaI	0.7534246
>KY249398_Tetraleurodes_acaciae	>DQ174528_Bemisia_tabaci_AsiaIII	0.7473364
>KY249398_Tetraleurodes_acaciae	>DQ130052_Bemisia_tabaci	0.7275495
>KY249398_Tetraleurodes_acaciae	>AY686091_Bemisia_tabaci	0.7564688
>KY249398_Tetraleurodes_acaciae	>HM137339_Bemisia_tabaci_AsiaII	0.7519026
>KY249398_Tetraleurodes_acaciae	>DQ989555_Lipaleyrodes_emiliae	0.7579909
>KY249398_Tetraleurodes_acaciae	>GU086363_Bemisia_atriplex	0.759513
>KY249398_Tetraleurodes_acaciae	>HQ457047_Bemisia_atriplex	0.7656012
>KY249398_Tetraleurodes_acaciae	>AF344245_Bemisia_tabaci_SS4	0.7640792
>KY249398_Tetraleurodes_acaciae	>AF344257_Bemisia_tabaci_SS3	0.7808219
>KY249398_Tetraleurodes_acaciae	>KX570856.1_Bemisia_tabaci_UG152b_SSA11	0.7732115
>KY249398_Tetraleurodes_acaciae	>AM040598_Bemisia_tabaci_SS5	0.7716895
>KY249398_Tetraleurodes_acaciae	>DQ130054_Bemisia_tabaci_SS1	0.7686453
>KY249398_Tetraleurodes_acaciae	>AY827607_Bemisia_tabaci_SS2	0.7701674
>KY249398_Tetraleurodes_acaciae	>KX570848.1_Bemisia_tabaci_UG166Nb_SSA10	0.7732115
>KY249398_Tetraleurodes_acaciae	>AAL2_7_Bta	0.7779661
>KY249398_Tetraleurodes_acaciae	>AAL3_8_Bta	0.7671233
>KY249398_Tetraleurodes_acaciae	>AAL5_3_Bta	0.7669421
>KY249398_Tetraleurodes_acaciae	>ABA1_20_Bta	0.7699837
>KY249398_Tetraleurodes_acaciae	>AGO2_2_Bta	0.7671233
>KY249398_Tetraleurodes_acaciae	>NGO2_5_Bta	0.7671233
>KY249398_Tetraleurodes_acaciae	>AY057123_Bemisia_tabaci_MEAM1	0.7656012
>KY249398_Tetraleurodes_acaciae	>NGO1_1_Bta	0.7686453
>KY249398_Tetraleurodes_acaciae	>AM176574_Bemisia_tabaci_MED	0.7549467
>KY249398_Tetraleurodes_acaciae	>MF624407.1_BtMED	0.7656826
>KY249398_Tetraleurodes_acaciae	>AY903553_Bemisia_tabaci	0.7519026
>KY249398_Tetraleurodes_acaciae	>AMG6_16_Ta	0.7956989
>KY249398_Tetraleurodes_acaciae	>NMG6_4_Ta	0.7895545
>KY249398_Tetraleurodes_acaciae	>GQ139515_Bemisia_afer	0.7716895
>KY249398_Tetraleurodes_acaciae	>HQ457046_Bemisia_berbericola	0.7461774
>KY249398_Tetraleurodes_acaciae	>GU220056_Bemisia_subdecipiens	0.7603053
>KY249522_Tetraleurodes_acaciae	>AMT1_16_Btu	0.7990867
>KY249522_Tetraleurodes_acaciae	>KM368235_Tetraleurodes_acaciae	0.8027778
>KY249522_Tetraleurodes_acaciae	>KM368252_Tetraleurodes_acaciae	0.7727975
>KY249522_Tetraleurodes_acaciae	>AMG1_7_Ta	0.7869102
>KY249522_Tetraleurodes_acaciae	>KM368254_Tetraleurodes_acacia	0.7853881
>KY249522_Tetraleurodes_acaciae	>AMG11_1_Ta	0.7869102
>KY249522_Tetraleurodes_acaciae	>AMG10_1_Ta	0.7869102
>KY249522_Tetraleurodes_acaciae	>AMG9_1_Ta	0.7869102
>KY249522_Tetraleurodes_acaciae	>AMG11_8_Ta	0.7869102
>KY249522_Tetraleurodes_acaciae	>AMG12_7_Ta	0.7869102
>KY249522_Tetraleurodes_acaciae	>AMG14_5_Ta	0.7869102
>KY249522_Tetraleurodes_acaciae	>AMG15_1_Ta	0.7869102
>KY249522_Tetraleurodes_acaciae	>AMG16_1_Ta	0.7869102
>KY249522_Tetraleurodes_acaciae	>AMG18_5_Ta	0.7869102
>KY249522_Tetraleurodes_acaciae	>AMG2_1_Ta	0.7869102
>KY249522_Tetraleurodes_acaciae	>AMG4_2_Ta	0.7869102
>KY249522_Tetraleurodes_acaciae	>AMG5_11_Ta	0.7869102
>KY249522_Tetraleurodes_acaciae	>AMG7_1_Ta	0.7869102
>KY249522_Tetraleurodes_acaciae	>AMG8_1_Ta	0.7869102
>KY249522_Tetraleurodes_acaciae	>NMG10_1_Ta	0.7869102
>KY249522_Tetraleurodes_acaciae	>NMG11_1_Ta	0.7869102
>KY249522_Tetraleurodes_acaciae	>NMG12_1_Ta	0.7869102
>KY249522_Tetraleurodes_acaciae	>NMG15_2_Ta	0.7869102
>KY249522_Tetraleurodes_acaciae	>NMG2_1_Ta	0.7869102
>KY249522_Tetraleurodes_acaciae	>NMG4_2_Ta	0.7869102
>KY249522_Tetraleurodes_acaciae	>NMG5_1_Ta	0.7869102
>KY249522_Tetraleurodes_acaciae	>NMG7_1_Ta	0.7869102
>KY249522_Tetraleurodes_acaciae	>NMG9_1_Ta	0.7869102
>KY249522_Tetraleurodes_acaciae	>AMG3_2_Ta	0.7869102
>KY249522_Tetraleurodes_acaciae	>NMG1_1_Ta	0.7869102
>KY249522_Tetraleurodes_acaciae	>NMG3_3_Ta	0.7869102
>KY249522_Tetraleurodes_acaciae	>AES1_11_Ta	0.7862595
>KY249522_Tetraleurodes_acaciae	>NAL4_7_Ta	0.7869102
>KY249522_Tetraleurodes_acaciae	>AAL2_10_Ta	0.7853881
>KY249522_Tetraleurodes_acaciae	>AAL3_6_Ta	0.7853881
>KY249522_Tetraleurodes_acaciae	>AAL4_2_Ta	0.7853881
>KY249522_Tetraleurodes_acaciae	>ABA1_8_Ta	0.7853881
>KY249522_Tetraleurodes_acaciae	>AES2_2_Ta	0.7853881
>KY249522_Tetraleurodes_acaciae	>AES3_2_Ta	0.7853881
>KY249522_Tetraleurodes_acaciae	>AMG17_9_Ta	0.7853881
>KY249522_Tetraleurodes_acaciae	>AMG19_10_Ta	0.7853881
>KY249522_Tetraleurodes_acaciae	>APA1_1_Ta	0.7853881
>KY249522_Tetraleurodes_acaciae	>APA1_11_Ta	0.7853881
>KY249522_Tetraleurodes_acaciae	>APA2_16_Ta	0.7853881
>KY249522_Tetraleurodes_acaciae	>APA3_6_Btu	0.7853881
>KY249522_Tetraleurodes_acaciae	>NAL1_17_Ta	0.7853881
>KY249522_Tetraleurodes_acaciae	>NAL5_4_Ta	0.7853881
>KY249522_Tetraleurodes_acaciae	>NES1_1_Ta	0.7853881
>KY249522_Tetraleurodes_acaciae	>NES2_1_Ta	0.7853881
>KY249522_Tetraleurodes_acaciae	>NES2_12_Ta	0.7853881
>KY249522_Tetraleurodes_acaciae	>NES3_1_Ta	0.7853881
>KY249522_Tetraleurodes_acaciae	>NMG19_4_Ta	0.7853881
>KY249522_Tetraleurodes_acaciae	>NPA1_11_Ta	0.7853881
>KY249522_Tetraleurodes_acaciae	>NPA2_2_Ta	0.7853881
>KY249522_Tetraleurodes_acaciae	>NPA3_2_Ta	0.7853881
>KY249522_Tetraleurodes_acaciae	>NPA4_16_Ta	0.7853881
>KY249522_Tetraleurodes_acaciae	>NPI1_19_Ta	0.7853881
>KY249522_Tetraleurodes_acaciae	>AAL2_1_Btu	0.7914764
>KY249522_Tetraleurodes_acaciae	>NAL4_1_Btu	0.7897991
>KY249522_Tetraleurodes_acaciae	>AAL4_4_Btu	0.7914764
>KY249522_Tetraleurodes_acaciae	>NAL1_2_Btu	0.7914764
>KY249522_Tetraleurodes_acaciae	>NPI1_16_Btu	0.7914764
>KY249522_Tetraleurodes_acaciae	>NAL2_1_Btu	0.7879747
>KY249522_Tetraleurodes_acaciae	>AAL3_3_Btu	0.8009188
>KY249522_Tetraleurodes_acaciae	>AMG13_3_Btu	0.8009188
>KY249522_Tetraleurodes_acaciae	>AMG16_4_Btu	0.8009188
>KY249522_Tetraleurodes_acaciae	>AMG18_18_Btu	0.8009188
>KY249522_Tetraleurodes_acaciae	>NAL3_1_Btu	0.8009188
>KY249522_Tetraleurodes_acaciae	>NMG15_1_Btu	0.8009188
>KY249522_Tetraleurodes_acaciae	>AMG6_6_Btu	0.7993875
>KY249522_Tetraleurodes_acaciae	>ABA1_12_Btu	0.7656566
>KY249522_Tetraleurodes_acaciae	>AMG16_4	0.7804054
>KY249522_Tetraleurodes_acaciae	>AMG10_7_Btu	0.7945206
>KY249522_Tetraleurodes_acaciae	>AMG12_3_Btu	0.7945206
>KY249522_Tetraleurodes_acaciae	>AMG2_9_Btu	0.7945206
>KY249522_Tetraleurodes_acaciae	>AMG3_1_Btu	0.7945206
>KY249522_Tetraleurodes_acaciae	>AMT2_4_Btu	0.7945206
>KY249522_Tetraleurodes_acaciae	>NES3_5_Btu	0.7945206
>KY249522_Tetraleurodes_acaciae	>NMG10_12_Btu	0.7945206
>KY249522_Tetraleurodes_acaciae	>NMG3_1_Btu	0.7929985
>KY249522_Tetraleurodes_acaciae	>AGO2_16_Btu	0.7899544
>KY249522_Tetraleurodes_acaciae	>NMT1_16_Btu	0.7929985
>KY249522_Tetraleurodes_acaciae	>APA3_7_Btu	0.7914764
>KY249522_Tetraleurodes_acaciae	>APA4_1_Btu	0.7914764
>KY249522_Tetraleurodes_acaciae	>AES3_4_Btu	0.7993631
>KY249522_Tetraleurodes_acaciae	>APR1_16_Btu	0.7929985
>KY249522_Tetraleurodes_acaciae	>APR2_18_Btu	0.7929985
>KY249522_Tetraleurodes_acaciae	>APR3_4_Ta	0.7929985
>KY249522_Tetraleurodes_acaciae	>AY057220_Bemisia_tuberculata	0.7853881
>KY249522_Tetraleurodes_acaciae	>KM368253_Bemisia_tuberculata	0.7869102
>KY249522_Tetraleurodes_acaciae	>AY521251_Aleurodicus_dugesii	0.7747337
>KY249522_Tetraleurodes_acaciae	>AY648941_Vasdavidius_concursus	0.7676923
>KY249522_Tetraleurodes_acaciae	>AAL2_11_Bta	0.7519026
>KY249522_Tetraleurodes_acaciae	>JN969968_Bemisia_tabaci_NW	0.7559055
>KY249522_Tetraleurodes_acaciae	>AJ748388_Bemisia_tabaci_AsiaI	0.7534246
>KY249522_Tetraleurodes_acaciae	>DQ174528_Bemisia_tabaci_AsiaIII	0.7473364
>KY249522_Tetraleurodes_acaciae	>DQ130052_Bemisia_tabaci	0.7275495
>KY249522_Tetraleurodes_acaciae	>AY686091_Bemisia_tabaci	0.7564688
>KY249522_Tetraleurodes_acaciae	>HM137339_Bemisia_tabaci_AsiaII	0.7519026
>KY249522_Tetraleurodes_acaciae	>DQ989555_Lipaleyrodes_emiliae	0.7579909
>KY249522_Tetraleurodes_acaciae	>GU086363_Bemisia_atriplex	0.759513
>KY249522_Tetraleurodes_acaciae	>HQ457047_Bemisia_atriplex	0.7656012
>KY249522_Tetraleurodes_acaciae	>AF344245_Bemisia_tabaci_SS4	0.7640792
>KY249522_Tetraleurodes_acaciae	>AF344257_Bemisia_tabaci_SS3	0.7808219
>KY249522_Tetraleurodes_acaciae	>KX570856.1_Bemisia_tabaci_UG152b_SSA11	0.7732115
>KY249522_Tetraleurodes_acaciae	>AM040598_Bemisia_tabaci_SS5	0.7716895
>KY249522_Tetraleurodes_acaciae	>DQ130054_Bemisia_tabaci_SS1	0.7686453
>KY249522_Tetraleurodes_acaciae	>AY827607_Bemisia_tabaci_SS2	0.7701674
>KY249522_Tetraleurodes_acaciae	>KX570848.1_Bemisia_tabaci_UG166Nb_SSA10	0.7732115
>KY249522_Tetraleurodes_acaciae	>AAL2_7_Bta	0.7779661
>KY249522_Tetraleurodes_acaciae	>AAL3_8_Bta	0.7671233
>KY249522_Tetraleurodes_acaciae	>AAL5_3_Bta	0.7669421
>KY249522_Tetraleurodes_acaciae	>ABA1_20_Bta	0.7699837
>KY249522_Tetraleurodes_acaciae	>AGO2_2_Bta	0.7671233
>KY249522_Tetraleurodes_acaciae	>NGO2_5_Bta	0.7671233
>KY249522_Tetraleurodes_acaciae	>AY057123_Bemisia_tabaci_MEAM1	0.7656012
>KY249522_Tetraleurodes_acaciae	>NGO1_1_Bta	0.7686453
>KY249522_Tetraleurodes_acaciae	>AM176574_Bemisia_tabaci_MED	0.7549467
>KY249522_Tetraleurodes_acaciae	>MF624407.1_BtMED	0.7656826
>KY249522_Tetraleurodes_acaciae	>AY903553_Bemisia_tabaci	0.7519026
>KY249522_Tetraleurodes_acaciae	>AMG6_16_Ta	0.7956989
>KY249522_Tetraleurodes_acaciae	>NMG6_4_Ta	0.7895545
>KY249522_Tetraleurodes_acaciae	>GQ139515_Bemisia_afer	0.7716895
>KY249522_Tetraleurodes_acaciae	>HQ457046_Bemisia_berbericola	0.7461774
>KY249522_Tetraleurodes_acaciae	>GU220056_Bemisia_subdecipiens	0.7603053
>AMT1_16_Btu	>KM368235_Tetraleurodes_acaciae	0.7944444
>AMT1_16_Btu	>KM368252_Tetraleurodes_acaciae	0.7956989
>AMT1_16_Btu	>AMG1_7_Ta	0.8097413
>AMT1_16_Btu	>KM368254_Tetraleurodes_acacia	0.8082192
>AMT1_16_Btu	>AMG11_1_Ta	0.8097413
>AMT1_16_Btu	>AMG10_1_Ta	0.8097413
>AMT1_16_Btu	>AMG9_1_Ta	0.8082192
>AMT1_16_Btu	>AMG11_8_Ta	0.8097413
>AMT1_16_Btu	>AMG12_7_Ta	0.8097413
>AMT1_16_Btu	>AMG14_5_Ta	0.8097413
>AMT1_16_Btu	>AMG15_1_Ta	0.8097413
>AMT1_16_Btu	>AMG16_1_Ta	0.8097413
>AMT1_16_Btu	>AMG18_5_Ta	0.8097413
>AMT1_16_Btu	>AMG2_1_Ta	0.8097413
>AMT1_16_Btu	>AMG4_2_Ta	0.8097413
>AMT1_16_Btu	>AMG5_11_Ta	0.8097413
>AMT1_16_Btu	>AMG7_1_Ta	0.8097413
>AMT1_16_Btu	>AMG8_1_Ta	0.8097413
>AMT1_16_Btu	>NMG10_1_Ta	0.8097413
>AMT1_16_Btu	>NMG11_1_Ta	0.8097413
>AMT1_16_Btu	>NMG12_1_Ta	0.8097413
>AMT1_16_Btu	>NMG15_2_Ta	0.8097413
>AMT1_16_Btu	>NMG2_1_Ta	0.8097413
>AMT1_16_Btu	>NMG4_2_Ta	0.8097413
>AMT1_16_Btu	>NMG5_1_Ta	0.8097413
>AMT1_16_Btu	>NMG7_1_Ta	0.8097413
>AMT1_16_Btu	>NMG9_1_Ta	0.8097413
>AMT1_16_Btu	>AMG3_2_Ta	0.8112633
>AMT1_16_Btu	>NMG1_1_Ta	0.8112633
>AMT1_16_Btu	>NMG3_3_Ta	0.8112633
>AMT1_16_Btu	>AES1_11_Ta	0.8122137
>AMT1_16_Btu	>NAL4_7_Ta	0.8112633
>AMT1_16_Btu	>AAL2_10_Ta	0.8097413
>AMT1_16_Btu	>AAL3_6_Ta	0.8097413
>AMT1_16_Btu	>AAL4_2_Ta	0.8097413
>AMT1_16_Btu	>ABA1_8_Ta	0.8097413
>AMT1_16_Btu	>AES2_2_Ta	0.8097413
>AMT1_16_Btu	>AES3_2_Ta	0.8097413
>AMT1_16_Btu	>AMG17_9_Ta	0.8097413
>AMT1_16_Btu	>AMG19_10_Ta	0.8097413
>AMT1_16_Btu	>APA1_1_Ta	0.8097413
>AMT1_16_Btu	>APA1_11_Ta	0.8097413
>AMT1_16_Btu	>APA2_16_Ta	0.8097413
>AMT1_16_Btu	>APA3_6_Btu	0.8097413
>AMT1_16_Btu	>NAL1_17_Ta	0.8097413
>AMT1_16_Btu	>NAL5_4_Ta	0.8097413
>AMT1_16_Btu	>NES1_1_Ta	0.8097413
>AMT1_16_Btu	>NES2_1_Ta	0.8097413
>AMT1_16_Btu	>NES2_12_Ta	0.8097413
>AMT1_16_Btu	>NES3_1_Ta	0.8097413
>AMT1_16_Btu	>NMG19_4_Ta	0.8097413
>AMT1_16_Btu	>NPA1_11_Ta	0.8097413
>AMT1_16_Btu	>NPA2_2_Ta	0.8097413
>AMT1_16_Btu	>NPA3_2_Ta	0.8097413
>AMT1_16_Btu	>NPA4_16_Ta	0.8097413
>AMT1_16_Btu	>NPI1_19_Ta	0.8097413
>AMT1_16_Btu	>AAL2_1_Btu	0.7884322
>AMT1_16_Btu	>NAL4_1_Btu	0.7913446
>AMT1_16_Btu	>AAL4_4_Btu	0.7884322
>AMT1_16_Btu	>NAL1_2_Btu	0.7884322
>AMT1_16_Btu	>NPI1_16_Btu	0.7884322
>AMT1_16_Btu	>NAL2_1_Btu	0.7958861
>AMT1_16_Btu	>AAL3_3_Btu	0.7808219
>AMT1_16_Btu	>AMG13_3_Btu	0.7808219
>AMT1_16_Btu	>AMG16_4_Btu	0.7808219
>AMT1_16_Btu	>AMG18_18_Btu	0.7808219
>AMT1_16_Btu	>NAL3_1_Btu	0.7808219
>AMT1_16_Btu	>NMG15_1_Btu	0.7808219
>AMT1_16_Btu	>AMG6_6_Btu	0.7792999
>AMT1_16_Btu	>ABA1_12_Btu	0.7737374
>AMT1_16_Btu	>AMG16_4	0.7701342
>AMT1_16_Btu	>AMG10_7_Btu	0.7853881
>AMT1_16_Btu	>AMG12_3_Btu	0.7853881
>AMT1_16_Btu	>AMG2_9_Btu	0.7853881
>AMT1_16_Btu	>AMG3_1_Btu	0.7853881
>AMT1_16_Btu	>AMT2_4_Btu	0.7853881
>AMT1_16_Btu	>NES3_5_Btu	0.7853881
>AMT1_16_Btu	>NMG10_12_Btu	0.7853881
>AMT1_16_Btu	>NMG3_1_Btu	0.783866
>AMT1_16_Btu	>AGO2_16_Btu	0.782344
>AMT1_16_Btu	>NMT1_16_Btu	0.7853881
>AMT1_16_Btu	>APA3_7_Btu	0.782344
>AMT1_16_Btu	>APA4_1_Btu	0.783866
>AMT1_16_Btu	>AES3_4_Btu	0.7965024
>AMT1_16_Btu	>APR1_16_Btu	0.7899544
>AMT1_16_Btu	>APR2_18_Btu	0.7899544
>AMT1_16_Btu	>APR3_4_Ta	0.7899544
>AMT1_16_Btu	>AY057220_Bemisia_tuberculata	0.782344
>AMT1_16_Btu	>KM368253_Bemisia_tuberculata	0.7853881
>AMT1_16_Btu	>AY521251_Aleurodicus_dugesii	0.7686453
>AMT1_16_Btu	>AY648941_Vasdavidius_concursus	0.7568808
>AMT1_16_Btu	>AAL2_11_Bta	0.7488585
>AMT1_16_Btu	>JN969968_Bemisia_tabaci_NW	0.7559055
>AMT1_16_Btu	>AJ748388_Bemisia_tabaci_AsiaI	0.7762557
>AMT1_16_Btu	>DQ174528_Bemisia_tabaci_AsiaIII	0.7625571
>AMT1_16_Btu	>DQ130052_Bemisia_tabaci	0.7351598
>AMT1_16_Btu	>AY686091_Bemisia_tabaci	0.7671233
>AMT1_16_Btu	>HM137339_Bemisia_tabaci_AsiaII	0.7671233
>AMT1_16_Btu	>DQ989555_Lipaleyrodes_emiliae	0.7747337
>AMT1_16_Btu	>GU086363_Bemisia_atriplex	0.7762557
>AMT1_16_Btu	>HQ457047_Bemisia_atriplex	0.7701674
>AMT1_16_Btu	>AF344245_Bemisia_tabaci_SS4	0.7534246
>AMT1_16_Btu	>AF344257_Bemisia_tabaci_SS3	0.7656012
>AMT1_16_Btu	>KX570856.1_Bemisia_tabaci_UG152b_SSA11	0.7579909
>AMT1_16_Btu	>AM040598_Bemisia_tabaci_SS5	0.7549467
>AMT1_16_Btu	>DQ130054_Bemisia_tabaci_SS1	0.7503805
>AMT1_16_Btu	>AY827607_Bemisia_tabaci_SS2	0.7503805
>AMT1_16_Btu	>KX570848.1_Bemisia_tabaci_UG166Nb_SSA10	0.7519026
>AMT1_16_Btu	>AAL2_7_Bta	0.7779661
>AMT1_16_Btu	>AAL3_8_Bta	0.761035
>AMT1_16_Btu	>AAL5_3_Bta	0.7603306
>AMT1_16_Btu	>ABA1_20_Bta	0.7601957
>AMT1_16_Btu	>AGO2_2_Bta	0.761035
>AMT1_16_Btu	>NGO2_5_Bta	0.761035
>AMT1_16_Btu	>AY057123_Bemisia_tabaci_MEAM1	0.759513
>AMT1_16_Btu	>NGO1_1_Bta	0.7625571
>AMT1_16_Btu	>AM176574_Bemisia_tabaci_MED	0.7564688
>AMT1_16_Btu	>MF624407.1_BtMED	0.7749078
>AMT1_16_Btu	>AY903553_Bemisia_tabaci	0.7534246
>AMT1_16_Btu	>AMG6_16_Ta	0.7701674
>AMT1_16_Btu	>NMG6_4_Ta	0.7762557
>AMT1_16_Btu	>GQ139515_Bemisia_afer	0.7564688
>AMT1_16_Btu	>HQ457046_Bemisia_berbericola	0.7728658
>AMT1_16_Btu	>GU220056_Bemisia_subdecipiens	0.7625571
>KM368235_Tetraleurodes_acaciae	>KM368252_Tetraleurodes_acaciae	1
>KM368235_Tetraleurodes_acaciae	>AMG1_7_Ta	1
>KM368235_Tetraleurodes_acaciae	>KM368254_Tetraleurodes_acacia	1
>KM368235_Tetraleurodes_acaciae	>AMG11_1_Ta	1
>KM368235_Tetraleurodes_acaciae	>AMG10_1_Ta	1
>KM368235_Tetraleurodes_acaciae	>AMG9_1_Ta	1
>KM368235_Tetraleurodes_acaciae	>AMG11_8_Ta	1
>KM368235_Tetraleurodes_acaciae	>AMG12_7_Ta	1
>KM368235_Tetraleurodes_acaciae	>AMG14_5_Ta	1
>KM368235_Tetraleurodes_acaciae	>AMG15_1_Ta	1
>KM368235_Tetraleurodes_acaciae	>AMG16_1_Ta	1
>KM368235_Tetraleurodes_acaciae	>AMG18_5_Ta	1
>KM368235_Tetraleurodes_acaciae	>AMG2_1_Ta	1
>KM368235_Tetraleurodes_acaciae	>AMG4_2_Ta	1
>KM368235_Tetraleurodes_acaciae	>AMG5_11_Ta	1
>KM368235_Tetraleurodes_acaciae	>AMG7_1_Ta	1
>KM368235_Tetraleurodes_acaciae	>AMG8_1_Ta	1
>KM368235_Tetraleurodes_acaciae	>NMG10_1_Ta	1
>KM368235_Tetraleurodes_acaciae	>NMG11_1_Ta	1
>KM368235_Tetraleurodes_acaciae	>NMG12_1_Ta	1
>KM368235_Tetraleurodes_acaciae	>NMG15_2_Ta	1
>KM368235_Tetraleurodes_acaciae	>NMG2_1_Ta	1
>KM368235_Tetraleurodes_acaciae	>NMG4_2_Ta	1
>KM368235_Tetraleurodes_acaciae	>NMG5_1_Ta	1
>KM368235_Tetraleurodes_acaciae	>NMG7_1_Ta	1
>KM368235_Tetraleurodes_acaciae	>NMG9_1_Ta	1
>KM368235_Tetraleurodes_acaciae	>AMG3_2_Ta	1
>KM368235_Tetraleurodes_acaciae	>NMG1_1_Ta	1
>KM368235_Tetraleurodes_acaciae	>NMG3_3_Ta	1
>KM368235_Tetraleurodes_acaciae	>AES1_11_Ta	1
>KM368235_Tetraleurodes_acaciae	>NAL4_7_Ta	1
>KM368235_Tetraleurodes_acaciae	>AAL2_10_Ta	1
>KM368235_Tetraleurodes_acaciae	>AAL3_6_Ta	1
>KM368235_Tetraleurodes_acaciae	>AAL4_2_Ta	1
>KM368235_Tetraleurodes_acaciae	>ABA1_8_Ta	1
>KM368235_Tetraleurodes_acaciae	>AES2_2_Ta	1
>KM368235_Tetraleurodes_acaciae	>AES3_2_Ta	1
>KM368235_Tetraleurodes_acaciae	>AMG17_9_Ta	1
>KM368235_Tetraleurodes_acaciae	>AMG19_10_Ta	1
>KM368235_Tetraleurodes_acaciae	>APA1_1_Ta	1
>KM368235_Tetraleurodes_acaciae	>APA1_11_Ta	1
>KM368235_Tetraleurodes_acaciae	>APA2_16_Ta	1
>KM368235_Tetraleurodes_acaciae	>APA3_6_Btu	1
>KM368235_Tetraleurodes_acaciae	>NAL1_17_Ta	1
>KM368235_Tetraleurodes_acaciae	>NAL5_4_Ta	1
>KM368235_Tetraleurodes_acaciae	>NES1_1_Ta	1
>KM368235_Tetraleurodes_acaciae	>NES2_1_Ta	1
>KM368235_Tetraleurodes_acaciae	>NES2_12_Ta	1
>KM368235_Tetraleurodes_acaciae	>NES3_1_Ta	1
>KM368235_Tetraleurodes_acaciae	>NMG19_4_Ta	1
>KM368235_Tetraleurodes_acaciae	>NPA1_11_Ta	1
>KM368235_Tetraleurodes_acaciae	>NPA2_2_Ta	1
>KM368235_Tetraleurodes_acaciae	>NPA3_2_Ta	1
>KM368235_Tetraleurodes_acaciae	>NPA4_16_Ta	1
>KM368235_Tetraleurodes_acaciae	>NPI1_19_Ta	1
>KM368235_Tetraleurodes_acaciae	>AAL2_1_Btu	0.8
>KM368235_Tetraleurodes_acaciae	>NAL4_1_Btu	0.8
>KM368235_Tetraleurodes_acaciae	>AAL4_4_Btu	0.8
>KM368235_Tetraleurodes_acaciae	>NAL1_2_Btu	0.8
>KM368235_Tetraleurodes_acaciae	>NPI1_16_Btu	0.8
>KM368235_Tetraleurodes_acaciae	>NAL2_1_Btu	0.8029412
>KM368235_Tetraleurodes_acaciae	>AAL3_3_Btu	0.7972222
>KM368235_Tetraleurodes_acaciae	>AMG13_3_Btu	0.7972222
>KM368235_Tetraleurodes_acaciae	>AMG16_4_Btu	0.7972222
>KM368235_Tetraleurodes_acaciae	>AMG18_18_Btu	0.7972222
>KM368235_Tetraleurodes_acaciae	>NAL3_1_Btu	0.7972222
>KM368235_Tetraleurodes_acaciae	>NMG15_1_Btu	0.7972222
>KM368235_Tetraleurodes_acaciae	>AMG6_6_Btu	0.7944444
>KM368235_Tetraleurodes_acaciae	>ABA1_12_Btu	0.7931035
>KM368235_Tetraleurodes_acaciae	>AMG16_4	0.7861842
>KM368235_Tetraleurodes_acaciae	>AMG10_7_Btu	0.7972222
>KM368235_Tetraleurodes_acaciae	>AMG12_3_Btu	0.7972222
>KM368235_Tetraleurodes_acaciae	>AMG2_9_Btu	0.7972222
>KM368235_Tetraleurodes_acaciae	>AMG3_1_Btu	0.7972222
>KM368235_Tetraleurodes_acaciae	>AMT2_4_Btu	0.7972222
>KM368235_Tetraleurodes_acaciae	>NES3_5_Btu	0.7972222
>KM368235_Tetraleurodes_acaciae	>NMG10_12_Btu	0.7972222
>KM368235_Tetraleurodes_acaciae	>NMG3_1_Btu	0.7944444
>KM368235_Tetraleurodes_acaciae	>AGO2_16_Btu	0.8
>KM368235_Tetraleurodes_acaciae	>NMT1_16_Btu	0.7972222
>KM368235_Tetraleurodes_acaciae	>APA3_7_Btu	0.7972222
>KM368235_Tetraleurodes_acaciae	>APA4_1_Btu	0.7972222
>KM368235_Tetraleurodes_acaciae	>AES3_4_Btu	0.7982456
>KM368235_Tetraleurodes_acaciae	>APR1_16_Btu	0.7972222
>KM368235_Tetraleurodes_acaciae	>APR2_18_Btu	0.7972222
>KM368235_Tetraleurodes_acaciae	>APR3_4_Ta	0.7972222
>KM368235_Tetraleurodes_acaciae	>AY057220_Bemisia_tuberculata	0.7888889
>KM368235_Tetraleurodes_acaciae	>KM368253_Bemisia_tuberculata	0.7972222
>KM368235_Tetraleurodes_acaciae	>AY521251_Aleurodicus_dugesii	0.7666667
>KM368235_Tetraleurodes_acaciae	>AY648941_Vasdavidius_concursus	0.7277778
>KM368235_Tetraleurodes_acaciae	>AAL2_11_Bta	0.775
>KM368235_Tetraleurodes_acaciae	>JN969968_Bemisia_tabaci_NW	0.7916667
>KM368235_Tetraleurodes_acaciae	>AJ748388_Bemisia_tabaci_AsiaI	0.7972222
>KM368235_Tetraleurodes_acaciae	>DQ174528_Bemisia_tabaci_AsiaIII	0.7805555
>KM368235_Tetraleurodes_acaciae	>DQ130052_Bemisia_tabaci	0.7555556
>KM368235_Tetraleurodes_acaciae	>AY686091_Bemisia_tabaci	0.7777778
>KM368235_Tetraleurodes_acaciae	>HM137339_Bemisia_tabaci_AsiaII	0.8
>KM368235_Tetraleurodes_acaciae	>DQ989555_Lipaleyrodes_emiliae	0.7722222
>KM368235_Tetraleurodes_acaciae	>GU086363_Bemisia_atriplex	0.8055556
>KM368235_Tetraleurodes_acaciae	>HQ457047_Bemisia_atriplex	0.7833334
>KM368235_Tetraleurodes_acaciae	>AF344245_Bemisia_tabaci_SS4	0.7916667
>KM368235_Tetraleurodes_acaciae	>AF344257_Bemisia_tabaci_SS3	0.8027778
>KM368235_Tetraleurodes_acaciae	>KX570856.1_Bemisia_tabaci_UG152b_SSA11	0.8055556
>KM368235_Tetraleurodes_acaciae	>AM040598_Bemisia_tabaci_SS5	0.8
>KM368235_Tetraleurodes_acaciae	>DQ130054_Bemisia_tabaci_SS1	0.7916667
>KM368235_Tetraleurodes_acaciae	>AY827607_Bemisia_tabaci_SS2	0.7944444
>KM368235_Tetraleurodes_acaciae	>KX570848.1_Bemisia_tabaci_UG166Nb_SSA10	0.7972222
>KM368235_Tetraleurodes_acaciae	>AAL2_7_Bta	0.7944444
>KM368235_Tetraleurodes_acaciae	>AAL3_8_Bta	0.7944444
>KM368235_Tetraleurodes_acaciae	>AAL5_3_Bta	0.7923323
>KM368235_Tetraleurodes_acaciae	>ABA1_20_Bta	0.7943925
>KM368235_Tetraleurodes_acaciae	>AGO2_2_Bta	0.7944444
>KM368235_Tetraleurodes_acaciae	>NGO2_5_Bta	0.7944444
>KM368235_Tetraleurodes_acaciae	>AY057123_Bemisia_tabaci_MEAM1	0.7944444
>KM368235_Tetraleurodes_acaciae	>NGO1_1_Bta	0.7944444
>KM368235_Tetraleurodes_acaciae	>AM176574_Bemisia_tabaci_MED	0.7916667
>KM368235_Tetraleurodes_acaciae	>MF624407.1_BtMED	0.7957958
>KM368235_Tetraleurodes_acaciae	>AY903553_Bemisia_tabaci	0.7833334
>KM368235_Tetraleurodes_acaciae	>AMG6_16_Ta	0.8027778
>KM368235_Tetraleurodes_acaciae	>NMG6_4_Ta	0.7916667
>KM368235_Tetraleurodes_acaciae	>GQ139515_Bemisia_afer	0.8055556
>KM368235_Tetraleurodes_acaciae	>HQ457046_Bemisia_berbericola	0.7888889
>KM368235_Tetraleurodes_acaciae	>GU220056_Bemisia_subdecipiens	0.7805555
>KM368252_Tetraleurodes_acaciae	>AMG1_7_Ta	0.9723077
>KM368252_Tetraleurodes_acaciae	>KM368254_Tetraleurodes_acacia	0.9632466
>KM368252_Tetraleurodes_acaciae	>AMG11_1_Ta	0.9723077
>KM368252_Tetraleurodes_acaciae	>AMG10_1_Ta	0.9723077
>KM368252_Tetraleurodes_acaciae	>AMG9_1_Ta	0.9707692
>KM368252_Tetraleurodes_acaciae	>AMG11_8_Ta	0.9723077
>KM368252_Tetraleurodes_acaciae	>AMG12_7_Ta	0.9723077
>KM368252_Tetraleurodes_acaciae	>AMG14_5_Ta	0.9723077
>KM368252_Tetraleurodes_acaciae	>AMG15_1_Ta	0.9723077
>KM368252_Tetraleurodes_acaciae	>AMG16_1_Ta	0.9723077
>KM368252_Tetraleurodes_acaciae	>AMG18_5_Ta	0.9723077
>KM368252_Tetraleurodes_acaciae	>AMG2_1_Ta	0.9723077
>KM368252_Tetraleurodes_acaciae	>AMG4_2_Ta	0.9723077
>KM368252_Tetraleurodes_acaciae	>AMG5_11_Ta	0.9723077
>KM368252_Tetraleurodes_acaciae	>AMG7_1_Ta	0.9723077
>KM368252_Tetraleurodes_acaciae	>AMG8_1_Ta	0.9723077
>KM368252_Tetraleurodes_acaciae	>NMG10_1_Ta	0.9723077
>KM368252_Tetraleurodes_acaciae	>NMG11_1_Ta	0.9723077
>KM368252_Tetraleurodes_acaciae	>NMG12_1_Ta	0.9723077
>KM368252_Tetraleurodes_acaciae	>NMG15_2_Ta	0.9723077
>KM368252_Tetraleurodes_acaciae	>NMG2_1_Ta	0.9723077
>KM368252_Tetraleurodes_acaciae	>NMG4_2_Ta	0.9723077
>KM368252_Tetraleurodes_acaciae	>NMG5_1_Ta	0.9723077
>KM368252_Tetraleurodes_acaciae	>NMG7_1_Ta	0.9723077
>KM368252_Tetraleurodes_acaciae	>NMG9_1_Ta	0.9723077
>KM368252_Tetraleurodes_acaciae	>AMG3_2_Ta	0.9707692
>KM368252_Tetraleurodes_acaciae	>NMG1_1_Ta	0.9707692
>KM368252_Tetraleurodes_acaciae	>NMG3_3_Ta	0.9707692
>KM368252_Tetraleurodes_acaciae	>AES1_11_Ta	0.9691358
>KM368252_Tetraleurodes_acaciae	>NAL4_7_Ta	0.9692308
>KM368252_Tetraleurodes_acaciae	>AAL2_10_Ta	0.9692308
>KM368252_Tetraleurodes_acaciae	>AAL3_6_Ta	0.9692308
>KM368252_Tetraleurodes_acaciae	>AAL4_2_Ta	0.9692308
>KM368252_Tetraleurodes_acaciae	>ABA1_8_Ta	0.9692308
>KM368252_Tetraleurodes_acaciae	>AES2_2_Ta	0.9692308
>KM368252_Tetraleurodes_acaciae	>AES3_2_Ta	0.9692308
>KM368252_Tetraleurodes_acaciae	>AMG17_9_Ta	0.9692308
>KM368252_Tetraleurodes_acaciae	>AMG19_10_Ta	0.9692308
>KM368252_Tetraleurodes_acaciae	>APA1_1_Ta	0.9692308
>KM368252_Tetraleurodes_acaciae	>APA1_11_Ta	0.9692308
>KM368252_Tetraleurodes_acaciae	>APA2_16_Ta	0.9692308
>KM368252_Tetraleurodes_acaciae	>APA3_6_Btu	0.9692308
>KM368252_Tetraleurodes_acaciae	>NAL1_17_Ta	0.9692308
>KM368252_Tetraleurodes_acaciae	>NAL5_4_Ta	0.9692308
>KM368252_Tetraleurodes_acaciae	>NES1_1_Ta	0.9692308
>KM368252_Tetraleurodes_acaciae	>NES2_1_Ta	0.9692308
>KM368252_Tetraleurodes_acaciae	>NES2_12_Ta	0.9692308
>KM368252_Tetraleurodes_acaciae	>NES3_1_Ta	0.9692308
>KM368252_Tetraleurodes_acaciae	>NMG19_4_Ta	0.9692308
>KM368252_Tetraleurodes_acaciae	>NPA1_11_Ta	0.9692308
>KM368252_Tetraleurodes_acaciae	>NPA2_2_Ta	0.9692308
>KM368252_Tetraleurodes_acaciae	>NPA3_2_Ta	0.9692308
>KM368252_Tetraleurodes_acaciae	>NPA4_16_Ta	0.9692308
>KM368252_Tetraleurodes_acaciae	>NPI1_19_Ta	0.9692308
>KM368252_Tetraleurodes_acaciae	>AAL2_1_Btu	0.7731481
>KM368252_Tetraleurodes_acaciae	>NAL4_1_Btu	0.7727273
>KM368252_Tetraleurodes_acaciae	>AAL4_4_Btu	0.7731481
>KM368252_Tetraleurodes_acaciae	>NAL1_2_Btu	0.7731481
>KM368252_Tetraleurodes_acaciae	>NPI1_16_Btu	0.7731481
>KM368252_Tetraleurodes_acaciae	>NAL2_1_Btu	0.7752809
>KM368252_Tetraleurodes_acaciae	>AAL3_3_Btu	0.7685185
>KM368252_Tetraleurodes_acaciae	>AMG13_3_Btu	0.7685185
>KM368252_Tetraleurodes_acaciae	>AMG16_4_Btu	0.7685185
>KM368252_Tetraleurodes_acaciae	>AMG18_18_Btu	0.7685185
>KM368252_Tetraleurodes_acaciae	>NAL3_1_Btu	0.7685185
>KM368252_Tetraleurodes_acaciae	>NMG15_1_Btu	0.7685185
>KM368252_Tetraleurodes_acaciae	>AMG6_6_Btu	0.7669753
>KM368252_Tetraleurodes_acaciae	>ABA1_12_Btu	0.7592593
>KM368252_Tetraleurodes_acaciae	>AMG16_4	0.7597955
>KM368252_Tetraleurodes_acaciae	>AMG10_7_Btu	0.7700617
>KM368252_Tetraleurodes_acaciae	>AMG12_3_Btu	0.7700617
>KM368252_Tetraleurodes_acaciae	>AMG2_9_Btu	0.7700617
>KM368252_Tetraleurodes_acaciae	>AMG3_1_Btu	0.7700617
>KM368252_Tetraleurodes_acaciae	>AMT2_4_Btu	0.7700617
>KM368252_Tetraleurodes_acaciae	>NES3_5_Btu	0.7700617
>KM368252_Tetraleurodes_acaciae	>NMG10_12_Btu	0.7700617
>KM368252_Tetraleurodes_acaciae	>NMG3_1_Btu	0.7685185
>KM368252_Tetraleurodes_acaciae	>AGO2_16_Btu	0.7654321
>KM368252_Tetraleurodes_acaciae	>NMT1_16_Btu	0.7685185
>KM368252_Tetraleurodes_acaciae	>APA3_7_Btu	0.7685185
>KM368252_Tetraleurodes_acaciae	>APA4_1_Btu	0.7685185
>KM368252_Tetraleurodes_acaciae	>AES3_4_Btu	0.7693548
>KM368252_Tetraleurodes_acaciae	>APR1_16_Btu	0.7731481
>KM368252_Tetraleurodes_acaciae	>APR2_18_Btu	0.7731481
>KM368252_Tetraleurodes_acaciae	>APR3_4_Ta	0.7731481
>KM368252_Tetraleurodes_acaciae	>AY057220_Bemisia_tuberculata	0.7638889
>KM368252_Tetraleurodes_acaciae	>KM368253_Bemisia_tuberculata	0.762634
>KM368252_Tetraleurodes_acaciae	>AY521251_Aleurodicus_dugesii	0.7407975
>KM368252_Tetraleurodes_acaciae	>AY648941_Vasdavidius_concursus	0.7123077
>KM368252_Tetraleurodes_acaciae	>AAL2_11_Bta	0.7212864
>KM368252_Tetraleurodes_acaciae	>JN969968_Bemisia_tabaci_NW	0.7370079
>KM368252_Tetraleurodes_acaciae	>AJ748388_Bemisia_tabaci_AsiaI	0.7530864
>KM368252_Tetraleurodes_acaciae	>DQ174528_Bemisia_tabaci_AsiaIII	0.7530864
>KM368252_Tetraleurodes_acaciae	>DQ130052_Bemisia_tabaci	0.7105666
>KM368252_Tetraleurodes_acaciae	>AY686091_Bemisia_tabaci	0.7438272
>KM368252_Tetraleurodes_acaciae	>HM137339_Bemisia_tabaci_AsiaII	0.7381317
>KM368252_Tetraleurodes_acaciae	>DQ989555_Lipaleyrodes_emiliae	0.7243491
>KM368252_Tetraleurodes_acaciae	>GU086363_Bemisia_atriplex	0.7712519
>KM368252_Tetraleurodes_acaciae	>HQ457047_Bemisia_atriplex	0.7396631
>KM368252_Tetraleurodes_acaciae	>AF344245_Bemisia_tabaci_SS4	0.7366003
>KM368252_Tetraleurodes_acaciae	>AF344257_Bemisia_tabaci_SS3	0.7350689
>KM368252_Tetraleurodes_acaciae	>KX570856.1_Bemisia_tabaci_UG152b_SSA11	0.7366003
>KM368252_Tetraleurodes_acaciae	>AM040598_Bemisia_tabaci_SS5	0.7488515
>KM368252_Tetraleurodes_acaciae	>DQ130054_Bemisia_tabaci_SS1	0.7335375
>KM368252_Tetraleurodes_acaciae	>AY827607_Bemisia_tabaci_SS2	0.7442573
>KM368252_Tetraleurodes_acaciae	>KX570848.1_Bemisia_tabaci_UG166Nb_SSA10	0.7473201
>KM368252_Tetraleurodes_acaciae	>AAL2_7_Bta	0.7830508
>KM368252_Tetraleurodes_acaciae	>AAL3_8_Bta	0.754977
>KM368252_Tetraleurodes_acaciae	>AAL5_3_Bta	0.750416
>KM368252_Tetraleurodes_acaciae	>ABA1_20_Bta	0.7504105
>KM368252_Tetraleurodes_acaciae	>AGO2_2_Bta	0.754977
>KM368252_Tetraleurodes_acaciae	>NGO2_5_Bta	0.754977
>KM368252_Tetraleurodes_acaciae	>AY057123_Bemisia_tabaci_MEAM1	0.7565084
>KM368252_Tetraleurodes_acaciae	>NGO1_1_Bta	0.754977
>KM368252_Tetraleurodes_acaciae	>AM176574_Bemisia_tabaci_MED	0.7503828
>KM368252_Tetraleurodes_acaciae	>MF624407.1_BtMED	0.7859778
>KM368252_Tetraleurodes_acaciae	>AY903553_Bemisia_tabaci	0.7411945
>KM368252_Tetraleurodes_acaciae	>AMG6_16_Ta	0.7519143
>KM368252_Tetraleurodes_acaciae	>NMG6_4_Ta	0.7473201
>KM368252_Tetraleurodes_acaciae	>GQ139515_Bemisia_afer	0.7530675
>KM368252_Tetraleurodes_acaciae	>HQ457046_Bemisia_berbericola	0.7638037
>KM368252_Tetraleurodes_acaciae	>GU220056_Bemisia_subdecipiens	0.7546296
>AMG1_7_Ta	>KM368254_Tetraleurodes_acacia	0.9969559
>AMG1_7_Ta	>AMG11_1_Ta	1
>AMG1_7_Ta	>AMG10_1_Ta	1
>AMG1_7_Ta	>AMG9_1_Ta	0.9984779
>AMG1_7_Ta	>AMG11_8_Ta	1
>AMG1_7_Ta	>AMG12_7_Ta	1
>AMG1_7_Ta	>AMG14_5_Ta	1
>AMG1_7_Ta	>AMG15_1_Ta	1
>AMG1_7_Ta	>AMG16_1_Ta	1
>AMG1_7_Ta	>AMG18_5_Ta	1
>AMG1_7_Ta	>AMG2_1_Ta	1
>AMG1_7_Ta	>AMG4_2_Ta	1
>AMG1_7_Ta	>AMG5_11_Ta	1
>AMG1_7_Ta	>AMG7_1_Ta	1
>AMG1_7_Ta	>AMG8_1_Ta	1
>AMG1_7_Ta	>NMG10_1_Ta	1
>AMG1_7_Ta	>NMG11_1_Ta	1
>AMG1_7_Ta	>NMG12_1_Ta	1
>AMG1_7_Ta	>NMG15_2_Ta	1
>AMG1_7_Ta	>NMG2_1_Ta	1
>AMG1_7_Ta	>NMG4_2_Ta	1
>AMG1_7_Ta	>NMG5_1_Ta	1
>AMG1_7_Ta	>NMG7_1_Ta	1
>AMG1_7_Ta	>NMG9_1_Ta	1
>AMG1_7_Ta	>AMG3_2_Ta	0.9984779
>AMG1_7_Ta	>NMG1_1_Ta	0.9984779
>AMG1_7_Ta	>NMG3_3_Ta	0.9984779
>AMG1_7_Ta	>AES1_11_Ta	0.9969466
>AMG1_7_Ta	>NAL4_7_Ta	0.9969559
>AMG1_7_Ta	>AAL2_10_Ta	0.9969559
>AMG1_7_Ta	>AAL3_6_Ta	0.9969559
>AMG1_7_Ta	>AAL4_2_Ta	0.9969559
>AMG1_7_Ta	>ABA1_8_Ta	0.9969559
>AMG1_7_Ta	>AES2_2_Ta	0.9969559
>AMG1_7_Ta	>AES3_2_Ta	0.9969559
>AMG1_7_Ta	>AMG17_9_Ta	0.9969559
>AMG1_7_Ta	>AMG19_10_Ta	0.9969559
>AMG1_7_Ta	>APA1_1_Ta	0.9969559
>AMG1_7_Ta	>APA1_11_Ta	0.9969559
>AMG1_7_Ta	>APA2_16_Ta	0.9969559
>AMG1_7_Ta	>APA3_6_Btu	0.9969559
>AMG1_7_Ta	>NAL1_17_Ta	0.9969559
>AMG1_7_Ta	>NAL5_4_Ta	0.9969559
>AMG1_7_Ta	>NES1_1_Ta	0.9969559
>AMG1_7_Ta	>NES2_1_Ta	0.9969559
>AMG1_7_Ta	>NES2_12_Ta	0.9969559
>AMG1_7_Ta	>NES3_1_Ta	0.9969559
>AMG1_7_Ta	>NMG19_4_Ta	0.9969559
>AMG1_7_Ta	>NPA1_11_Ta	0.9969559
>AMG1_7_Ta	>NPA2_2_Ta	0.9969559
>AMG1_7_Ta	>NPA3_2_Ta	0.9969559
>AMG1_7_Ta	>NPA4_16_Ta	0.9969559
>AMG1_7_Ta	>NPI1_19_Ta	0.9969559
>AMG1_7_Ta	>AAL2_1_Btu	0.778626
>AMG1_7_Ta	>NAL4_1_Btu	0.7782946
>AMG1_7_Ta	>AAL4_4_Btu	0.778626
>AMG1_7_Ta	>NAL1_2_Btu	0.778626
>AMG1_7_Ta	>NPI1_16_Btu	0.778626
>AMG1_7_Ta	>NAL2_1_Btu	0.7809524
>AMG1_7_Ta	>AAL3_3_Btu	0.7740458
>AMG1_7_Ta	>AMG13_3_Btu	0.7740458
>AMG1_7_Ta	>AMG16_4_Btu	0.7740458
>AMG1_7_Ta	>AMG18_18_Btu	0.7740458
>AMG1_7_Ta	>NAL3_1_Btu	0.7740458
>AMG1_7_Ta	>NMG15_1_Btu	0.7740458
>AMG1_7_Ta	>AMG6_6_Btu	0.7725191
>AMG1_7_Ta	>ABA1_12_Btu	0.7667343
>AMG1_7_Ta	>AMG16_4	0.7659932
>AMG1_7_Ta	>AMG10_7_Btu	0.7755725
>AMG1_7_Ta	>AMG12_3_Btu	0.7755725
>AMG1_7_Ta	>AMG2_9_Btu	0.7755725
>AMG1_7_Ta	>AMG3_1_Btu	0.7755725
>AMG1_7_Ta	>AMT2_4_Btu	0.7755725
>AMG1_7_Ta	>NES3_5_Btu	0.7755725
>AMG1_7_Ta	>NMG10_12_Btu	0.7755725
>AMG1_7_Ta	>NMG3_1_Btu	0.7740458
>AMG1_7_Ta	>AGO2_16_Btu	0.7709923
>AMG1_7_Ta	>NMT1_16_Btu	0.7740458
>AMG1_7_Ta	>APA3_7_Btu	0.7740458
>AMG1_7_Ta	>APA4_1_Btu	0.7725191
>AMG1_7_Ta	>AES3_4_Btu	0.7814992
>AMG1_7_Ta	>APR1_16_Btu	0.778626
>AMG1_7_Ta	>APR2_18_Btu	0.778626
>AMG1_7_Ta	>APR3_4_Ta	0.778626
>AMG1_7_Ta	>AY057220_Bemisia_tuberculata	0.7694656
>AMG1_7_Ta	>KM368253_Bemisia_tuberculata	0.7656012
>AMG1_7_Ta	>AY521251_Aleurodicus_dugesii	0.7519026
>AMG1_7_Ta	>AY648941_Vasdavidius_concursus	0.7260274
>AMG1_7_Ta	>AAL2_11_Bta	0.7450382
>AMG1_7_Ta	>JN969968_Bemisia_tabaci_NW	0.756714
>AMG1_7_Ta	>AJ748388_Bemisia_tabaci_AsiaI	0.7664122
>AMG1_7_Ta	>DQ174528_Bemisia_tabaci_AsiaIII	0.7633588
>AMG1_7_Ta	>DQ130052_Bemisia_tabaci	0.7214612
>AMG1_7_Ta	>AY686091_Bemisia_tabaci	0.7557252
>AMG1_7_Ta	>HM137339_Bemisia_tabaci_AsiaII	0.7587786
>AMG1_7_Ta	>DQ989555_Lipaleyrodes_emiliae	0.7382039
>AMG1_7_Ta	>GU086363_Bemisia_atriplex	0.7686453
>AMG1_7_Ta	>HQ457047_Bemisia_atriplex	0.7618321
>AMG1_7_Ta	>AF344245_Bemisia_tabaci_SS4	0.7587786
>AMG1_7_Ta	>AF344257_Bemisia_tabaci_SS3	0.7587786
>AMG1_7_Ta	>KX570856.1_Bemisia_tabaci_UG152b_SSA11	0.7603053
>AMG1_7_Ta	>AM040598_Bemisia_tabaci_SS5	0.7709923
>AMG1_7_Ta	>DQ130054_Bemisia_tabaci_SS1	0.7572519
>AMG1_7_Ta	>AY827607_Bemisia_tabaci_SS2	0.7664122
>AMG1_7_Ta	>KX570848.1_Bemisia_tabaci_UG166Nb_SSA10	0.7694656
>AMG1_7_Ta	>AAL2_7_Bta	0.7864407
>AMG1_7_Ta	>AAL3_8_Bta	0.778626
>AMG1_7_Ta	>AAL5_3_Bta	0.7761194
>AMG1_7_Ta	>ABA1_20_Bta	0.7757774
>AMG1_7_Ta	>AGO2_2_Bta	0.778626
>AMG1_7_Ta	>NGO2_5_Bta	0.778626
>AMG1_7_Ta	>AY057123_Bemisia_tabaci_MEAM1	0.7770993
>AMG1_7_Ta	>NGO1_1_Bta	0.778626
>AMG1_7_Ta	>AM176574_Bemisia_tabaci_MED	0.7725191
>AMG1_7_Ta	>MF624407.1_BtMED	0.7730627
>AMG1_7_Ta	>AY903553_Bemisia_tabaci	0.7488585
>AMG1_7_Ta	>AMG6_16_Ta	0.7671233
>AMG1_7_Ta	>NMG6_4_Ta	0.761035
>AMG1_7_Ta	>GQ139515_Bemisia_afer	0.7625571
>AMG1_7_Ta	>HQ457046_Bemisia_berbericola	0.7682927
>AMG1_7_Ta	>GU220056_Bemisia_subdecipiens	0.7709923
>KM368254_Tetraleurodes_acacia	>AMG11_1_Ta	0.9969559
>KM368254_Tetraleurodes_acacia	>AMG10_1_Ta	0.9969559
>KM368254_Tetraleurodes_acacia	>AMG9_1_Ta	0.9954338
>KM368254_Tetraleurodes_acacia	>AMG11_8_Ta	0.9969559
>KM368254_Tetraleurodes_acacia	>AMG12_7_Ta	0.9969559
>KM368254_Tetraleurodes_acacia	>AMG14_5_Ta	0.9969559
>KM368254_Tetraleurodes_acacia	>AMG15_1_Ta	0.9969559
>KM368254_Tetraleurodes_acacia	>AMG16_1_Ta	0.9969559
>KM368254_Tetraleurodes_acacia	>AMG18_5_Ta	0.9969559
>KM368254_Tetraleurodes_acacia	>AMG2_1_Ta	0.9969559
>KM368254_Tetraleurodes_acacia	>AMG4_2_Ta	0.9969559
>KM368254_Tetraleurodes_acacia	>AMG5_11_Ta	0.9969559
>KM368254_Tetraleurodes_acacia	>AMG7_1_Ta	0.9969559
>KM368254_Tetraleurodes_acacia	>AMG8_1_Ta	0.9969559
>KM368254_Tetraleurodes_acacia	>NMG10_1_Ta	0.9969559
>KM368254_Tetraleurodes_acacia	>NMG11_1_Ta	0.9969559
>KM368254_Tetraleurodes_acacia	>NMG12_1_Ta	0.9969559
>KM368254_Tetraleurodes_acacia	>NMG15_2_Ta	0.9969559
>KM368254_Tetraleurodes_acacia	>NMG2_1_Ta	0.9969559
>KM368254_Tetraleurodes_acacia	>NMG4_2_Ta	0.9969559
>KM368254_Tetraleurodes_acacia	>NMG5_1_Ta	0.9969559
>KM368254_Tetraleurodes_acacia	>NMG7_1_Ta	0.9969559
>KM368254_Tetraleurodes_acacia	>NMG9_1_Ta	0.9969559
>KM368254_Tetraleurodes_acacia	>AMG3_2_Ta	0.9954338
>KM368254_Tetraleurodes_acacia	>NMG1_1_Ta	0.9954338
>KM368254_Tetraleurodes_acacia	>NMG3_3_Ta	0.9954338
>KM368254_Tetraleurodes_acacia	>AES1_11_Ta	0.9938931
>KM368254_Tetraleurodes_acacia	>NAL4_7_Ta	0.9939117
>KM368254_Tetraleurodes_acacia	>AAL2_10_Ta	0.9939117
>KM368254_Tetraleurodes_acacia	>AAL3_6_Ta	0.9939117
>KM368254_Tetraleurodes_acacia	>AAL4_2_Ta	0.9939117
>KM368254_Tetraleurodes_acacia	>ABA1_8_Ta	0.9939117
>KM368254_Tetraleurodes_acacia	>AES2_2_Ta	0.9939117
>KM368254_Tetraleurodes_acacia	>AES3_2_Ta	0.9939117
>KM368254_Tetraleurodes_acacia	>AMG17_9_Ta	0.9939117
>KM368254_Tetraleurodes_acacia	>AMG19_10_Ta	0.9939117
>KM368254_Tetraleurodes_acacia	>APA1_1_Ta	0.9939117
>KM368254_Tetraleurodes_acacia	>APA1_11_Ta	0.9939117
>KM368254_Tetraleurodes_acacia	>APA2_16_Ta	0.9939117
>KM368254_Tetraleurodes_acacia	>APA3_6_Btu	0.9939117
>KM368254_Tetraleurodes_acacia	>NAL1_17_Ta	0.9939117
>KM368254_Tetraleurodes_acacia	>NAL5_4_Ta	0.9939117
>KM368254_Tetraleurodes_acacia	>NES1_1_Ta	0.9939117
>KM368254_Tetraleurodes_acacia	>NES2_1_Ta	0.9939117
>KM368254_Tetraleurodes_acacia	>NES2_12_Ta	0.9939117
>KM368254_Tetraleurodes_acacia	>NES3_1_Ta	0.9939117
>KM368254_Tetraleurodes_acacia	>NMG19_4_Ta	0.9939117
>KM368254_Tetraleurodes_acacia	>NPA1_11_Ta	0.9939117
>KM368254_Tetraleurodes_acacia	>NPA2_2_Ta	0.9939117
>KM368254_Tetraleurodes_acacia	>NPA3_2_Ta	0.9939117
>KM368254_Tetraleurodes_acacia	>NPA4_16_Ta	0.9939117
>KM368254_Tetraleurodes_acacia	>NPI1_19_Ta	0.9939117
>KM368254_Tetraleurodes_acacia	>AAL2_1_Btu	0.7770993
>KM368254_Tetraleurodes_acacia	>NAL4_1_Btu	0.7767442
>KM368254_Tetraleurodes_acacia	>AAL4_4_Btu	0.7770993
>KM368254_Tetraleurodes_acacia	>NAL1_2_Btu	0.7770993
>KM368254_Tetraleurodes_acacia	>NPI1_16_Btu	0.7770993
>KM368254_Tetraleurodes_acacia	>NAL2_1_Btu	0.7793651
>KM368254_Tetraleurodes_acacia	>AAL3_3_Btu	0.7725191
>KM368254_Tetraleurodes_acacia	>AMG13_3_Btu	0.7725191
>KM368254_Tetraleurodes_acacia	>AMG16_4_Btu	0.7725191
>KM368254_Tetraleurodes_acacia	>AMG18_18_Btu	0.7725191
>KM368254_Tetraleurodes_acacia	>NAL3_1_Btu	0.7725191
>KM368254_Tetraleurodes_acacia	>NMG15_1_Btu	0.7725191
>KM368254_Tetraleurodes_acacia	>AMG6_6_Btu	0.7709923
>KM368254_Tetraleurodes_acacia	>ABA1_12_Btu	0.7647059
>KM368254_Tetraleurodes_acacia	>AMG16_4	0.7643098
>KM368254_Tetraleurodes_acacia	>AMG10_7_Btu	0.7740458
>KM368254_Tetraleurodes_acacia	>AMG12_3_Btu	0.7740458
>KM368254_Tetraleurodes_acacia	>AMG2_9_Btu	0.7740458
>KM368254_Tetraleurodes_acacia	>AMG3_1_Btu	0.7740458
>KM368254_Tetraleurodes_acacia	>AMT2_4_Btu	0.7740458
>KM368254_Tetraleurodes_acacia	>NES3_5_Btu	0.7740458
>KM368254_Tetraleurodes_acacia	>NMG10_12_Btu	0.7740458
>KM368254_Tetraleurodes_acacia	>NMG3_1_Btu	0.7725191
>KM368254_Tetraleurodes_acacia	>AGO2_16_Btu	0.7694656
>KM368254_Tetraleurodes_acacia	>NMT1_16_Btu	0.7725191
>KM368254_Tetraleurodes_acacia	>APA3_7_Btu	0.7725191
>KM368254_Tetraleurodes_acacia	>APA4_1_Btu	0.7709923
>KM368254_Tetraleurodes_acacia	>AES3_4_Btu	0.7799043
>KM368254_Tetraleurodes_acacia	>APR1_16_Btu	0.7770993
>KM368254_Tetraleurodes_acacia	>APR2_18_Btu	0.7770993
>KM368254_Tetraleurodes_acacia	>APR3_4_Ta	0.7770993
>KM368254_Tetraleurodes_acacia	>AY057220_Bemisia_tuberculata	0.7679389
>KM368254_Tetraleurodes_acacia	>KM368253_Bemisia_tuberculata	0.7640792
>KM368254_Tetraleurodes_acacia	>AY521251_Aleurodicus_dugesii	0.7503805
>KM368254_Tetraleurodes_acacia	>AY648941_Vasdavidius_concursus	0.7260274
>KM368254_Tetraleurodes_acacia	>AAL2_11_Bta	0.7435114
>KM368254_Tetraleurodes_acacia	>JN969968_Bemisia_tabaci_NW	0.7559055
>KM368254_Tetraleurodes_acacia	>AJ748388_Bemisia_tabaci_AsiaI	0.7648855
>KM368254_Tetraleurodes_acacia	>DQ174528_Bemisia_tabaci_AsiaIII	0.7618321
>KM368254_Tetraleurodes_acacia	>DQ130052_Bemisia_tabaci	0.7214612
>KM368254_Tetraleurodes_acacia	>AY686091_Bemisia_tabaci	0.7541985
>KM368254_Tetraleurodes_acacia	>HM137339_Bemisia_tabaci_AsiaII	0.7572519
>KM368254_Tetraleurodes_acacia	>DQ989555_Lipaleyrodes_emiliae	0.7366819
>KM368254_Tetraleurodes_acacia	>GU086363_Bemisia_atriplex	0.7671233
>KM368254_Tetraleurodes_acacia	>HQ457047_Bemisia_atriplex	0.7603053
>KM368254_Tetraleurodes_acacia	>AF344245_Bemisia_tabaci_SS4	0.7572519
>KM368254_Tetraleurodes_acacia	>AF344257_Bemisia_tabaci_SS3	0.7572519
>KM368254_Tetraleurodes_acacia	>KX570856.1_Bemisia_tabaci_UG152b_SSA11	0.7587786
>KM368254_Tetraleurodes_acacia	>AM040598_Bemisia_tabaci_SS5	0.7694656
>KM368254_Tetraleurodes_acacia	>DQ130054_Bemisia_tabaci_SS1	0.7557252
>KM368254_Tetraleurodes_acacia	>AY827607_Bemisia_tabaci_SS2	0.7648855
>KM368254_Tetraleurodes_acacia	>KX570848.1_Bemisia_tabaci_UG166Nb_SSA10	0.7679389
>KM368254_Tetraleurodes_acacia	>AAL2_7_Bta	0.7864407
>KM368254_Tetraleurodes_acacia	>AAL3_8_Bta	0.778626
>KM368254_Tetraleurodes_acacia	>AAL5_3_Bta	0.7761194
>KM368254_Tetraleurodes_acacia	>ABA1_20_Bta	0.7757774
>KM368254_Tetraleurodes_acacia	>AGO2_2_Bta	0.778626
>KM368254_Tetraleurodes_acacia	>NGO2_5_Bta	0.778626
>KM368254_Tetraleurodes_acacia	>AY057123_Bemisia_tabaci_MEAM1	0.7770993
>KM368254_Tetraleurodes_acacia	>NGO1_1_Bta	0.778626
>KM368254_Tetraleurodes_acacia	>AM176574_Bemisia_tabaci_MED	0.7725191
>KM368254_Tetraleurodes_acacia	>MF624407.1_BtMED	0.7730627
>KM368254_Tetraleurodes_acacia	>AY903553_Bemisia_tabaci	0.7473364
>KM368254_Tetraleurodes_acacia	>AMG6_16_Ta	0.7671233
>KM368254_Tetraleurodes_acacia	>NMG6_4_Ta	0.761035
>KM368254_Tetraleurodes_acacia	>GQ139515_Bemisia_afer	0.7625571
>KM368254_Tetraleurodes_acacia	>HQ457046_Bemisia_berbericola	0.7667683
>KM368254_Tetraleurodes_acacia	>GU220056_Bemisia_subdecipiens	0.7694656
>AMG11_1_Ta	>AMG10_1_Ta	1
>AMG11_1_Ta	>AMG9_1_Ta	0.9984779
>AMG11_1_Ta	>AMG11_8_Ta	1
>AMG11_1_Ta	>AMG12_7_Ta	1
>AMG11_1_Ta	>AMG14_5_Ta	1
>AMG11_1_Ta	>AMG15_1_Ta	1
>AMG11_1_Ta	>AMG16_1_Ta	1
>AMG11_1_Ta	>AMG18_5_Ta	1
>AMG11_1_Ta	>AMG2_1_Ta	1
>AMG11_1_Ta	>AMG4_2_Ta	1
>AMG11_1_Ta	>AMG5_11_Ta	1
>AMG11_1_Ta	>AMG7_1_Ta	1
>AMG11_1_Ta	>AMG8_1_Ta	1
>AMG11_1_Ta	>NMG10_1_Ta	1
>AMG11_1_Ta	>NMG11_1_Ta	1
>AMG11_1_Ta	>NMG12_1_Ta	1
>AMG11_1_Ta	>NMG15_2_Ta	1
>AMG11_1_Ta	>NMG2_1_Ta	1
>AMG11_1_Ta	>NMG4_2_Ta	1
>AMG11_1_Ta	>NMG5_1_Ta	1
>AMG11_1_Ta	>NMG7_1_Ta	1
>AMG11_1_Ta	>NMG9_1_Ta	1
>AMG11_1_Ta	>AMG3_2_Ta	0.9984779
>AMG11_1_Ta	>NMG1_1_Ta	0.9984779
>AMG11_1_Ta	>NMG3_3_Ta	0.9984779
>AMG11_1_Ta	>AES1_11_Ta	0.9969466
>AMG11_1_Ta	>NAL4_7_Ta	0.9969559
>AMG11_1_Ta	>AAL2_10_Ta	0.9969559
>AMG11_1_Ta	>AAL3_6_Ta	0.9969559
>AMG11_1_Ta	>AAL4_2_Ta	0.9969559
>AMG11_1_Ta	>ABA1_8_Ta	0.9969559
>AMG11_1_Ta	>AES2_2_Ta	0.9969559
>AMG11_1_Ta	>AES3_2_Ta	0.9969559
>AMG11_1_Ta	>AMG17_9_Ta	0.9969559
>AMG11_1_Ta	>AMG19_10_Ta	0.9969559
>AMG11_1_Ta	>APA1_1_Ta	0.9969559
>AMG11_1_Ta	>APA1_11_Ta	0.9969559
>AMG11_1_Ta	>APA2_16_Ta	0.9969559
>AMG11_1_Ta	>APA3_6_Btu	0.9969559
>AMG11_1_Ta	>NAL1_17_Ta	0.9969559
>AMG11_1_Ta	>NAL5_4_Ta	0.9969559
>AMG11_1_Ta	>NES1_1_Ta	0.9969559
>AMG11_1_Ta	>NES2_1_Ta	0.9969559
>AMG11_1_Ta	>NES2_12_Ta	0.9969559
>AMG11_1_Ta	>NES3_1_Ta	0.9969559
>AMG11_1_Ta	>NMG19_4_Ta	0.9969559
>AMG11_1_Ta	>NPA1_11_Ta	0.9969559
>AMG11_1_Ta	>NPA2_2_Ta	0.9969559
>AMG11_1_Ta	>NPA3_2_Ta	0.9969559
>AMG11_1_Ta	>NPA4_16_Ta	0.9969559
>AMG11_1_Ta	>NPI1_19_Ta	0.9969559
>AMG11_1_Ta	>AAL2_1_Btu	0.778626
>AMG11_1_Ta	>NAL4_1_Btu	0.7782946
>AMG11_1_Ta	>AAL4_4_Btu	0.778626
>AMG11_1_Ta	>NAL1_2_Btu	0.778626
>AMG11_1_Ta	>NPI1_16_Btu	0.778626
>AMG11_1_Ta	>NAL2_1_Btu	0.7809524
>AMG11_1_Ta	>AAL3_3_Btu	0.7740458
>AMG11_1_Ta	>AMG13_3_Btu	0.7740458
>AMG11_1_Ta	>AMG16_4_Btu	0.7740458
>AMG11_1_Ta	>AMG18_18_Btu	0.7740458
>AMG11_1_Ta	>NAL3_1_Btu	0.7740458
>AMG11_1_Ta	>NMG15_1_Btu	0.7740458
>AMG11_1_Ta	>AMG6_6_Btu	0.7725191
>AMG11_1_Ta	>ABA1_12_Btu	0.7667343
>AMG11_1_Ta	>AMG16_4	0.7659932
>AMG11_1_Ta	>AMG10_7_Btu	0.7755725
>AMG11_1_Ta	>AMG12_3_Btu	0.7755725
>AMG11_1_Ta	>AMG2_9_Btu	0.7755725
>AMG11_1_Ta	>AMG3_1_Btu	0.7755725
>AMG11_1_Ta	>AMT2_4_Btu	0.7755725
>AMG11_1_Ta	>NES3_5_Btu	0.7755725
>AMG11_1_Ta	>NMG10_12_Btu	0.7755725
>AMG11_1_Ta	>NMG3_1_Btu	0.7740458
>AMG11_1_Ta	>AGO2_16_Btu	0.7709923
>AMG11_1_Ta	>NMT1_16_Btu	0.7740458
>AMG11_1_Ta	>APA3_7_Btu	0.7740458
>AMG11_1_Ta	>APA4_1_Btu	0.7725191
>AMG11_1_Ta	>AES3_4_Btu	0.7814992
>AMG11_1_Ta	>APR1_16_Btu	0.778626
>AMG11_1_Ta	>APR2_18_Btu	0.778626
>AMG11_1_Ta	>APR3_4_Ta	0.778626
>AMG11_1_Ta	>AY057220_Bemisia_tuberculata	0.7694656
>AMG11_1_Ta	>KM368253_Bemisia_tuberculata	0.7656012
>AMG11_1_Ta	>AY521251_Aleurodicus_dugesii	0.7519026
>AMG11_1_Ta	>AY648941_Vasdavidius_concursus	0.7260274
>AMG11_1_Ta	>AAL2_11_Bta	0.7450382
>AMG11_1_Ta	>JN969968_Bemisia_tabaci_NW	0.756714
>AMG11_1_Ta	>AJ748388_Bemisia_tabaci_AsiaI	0.7664122
>AMG11_1_Ta	>DQ174528_Bemisia_tabaci_AsiaIII	0.7633588
>AMG11_1_Ta	>DQ130052_Bemisia_tabaci	0.7214612
>AMG11_1_Ta	>AY686091_Bemisia_tabaci	0.7557252
>AMG11_1_Ta	>HM137339_Bemisia_tabaci_AsiaII	0.7587786
>AMG11_1_Ta	>DQ989555_Lipaleyrodes_emiliae	0.7382039
[truncated: 7,046 more rows]
