# Supplementary material for: Assessing the diversity of whiteflies infesting cassava in Brazil
Source: PeerJ. 2021 Jul 15;9:e11741. doi: 10.7717/peerj.11741 (PMC8286705; doi:10.7717/peerj.11741)
Supplement: Supplemental Information 5 — Data set 1 (raw data). Sampled sites and whiteflies species detected in cassava in Brazil. [file peerj-09-11741-s005.csv]

Sample	Date of collection	Location	Region	Geographical coordinates			Number of samplesb			Whiteflies speciesc	Reference
				Latitude	Longitude	Alt.	Ad	Ny	T
AL1	Jul-18	Arapiraca, ALa	Northeast	09° 48' 27.66''S	36° 36' 40.68''W	241	15	15	30	Btu, Ta	This study
AL2	Apr-18	Teotonio Vilela, AL	Northeast	09° 53' 16.86''S	36° 23' 05.52''W	167	14	15	29	BtM, Btu, Ta	This study
AL3	Apr-18	União dos Palmares, AL	Northeast	09° 11' 51.84''S	36° 01' 51.90''W	154	16	15	31	BtM, Ta	This study
AL4	Apr-18	Arapiraca, AL	Northeast	09° 47' 29.46''S	36° 25' 36.00''W	143	15	15	30	BtM, BtNW, Btu, Ta	This study
AL5	Apr-18	Arapiraca, AL	Northeast	09° 43' 09.30''S	36° 40' 45.60''W	298	14	10	24	BtM, BtNW, Btu, Ta	This study
BA1	Dec-17	Barra, BA	Northeast	11° 20' 52.37"S	43° 12' 57.44"W	409	28	0	28	BtM, Btu, Ta	This study
BA2	Mar-18	Luis Eduardo Magalhães, BA	Northeast	12° 20' 10.00"S	45° 49' 12.00"W	744	13	0	13	BtM, Ta	This study
BA3	Mar-18	Wanderley, BA	Northeast	12° 13' 42.04"S	43° 55' 50.00"W	875	10	10	20	BtM, Btu	This study
BA4	Jun-18	Cristópolis, BA	Northeast	12° 13' 56.08"S	44° 23' 11.50"W	694	14	0	14	BtM, Ta	This study
DF1	Mar-18	Planaltina, DF	Midwest	15° 30' 59.00"S	47° 16' 09.00"W	809	10	0	10	BtM	This study
DF2	Mar-18	Planaltina, DF	Midwest	15° 28' 57.00"S	47° 20' 06.00"W	757	10	0	10	BtM	This study
DF3	Mar-18	Planaltina, DF	Midwest	15° 31' 17.00"S	47° 21' 22.00"W	874	10	0	10	BtM	This study
ES1	Jan-18	Sooretama, ES	Southeast	19° 06' 52.02''S	40° 04' 46.30''W	60	14	15	29	BtM, Ta	This study
ES2	Jan-18	Marilândia, ES	Southeast	19° 24' 22.04''S	40° 32' 21.70''W	111	15	15	30	BtM, Btu, Ta	This study
ES3	Jan-18	Pinheiros, ES	Southeast	18° 40' 41.20''S	40° 28' 31.40''W	88	11	11	22	Ta	This study
GO1	Mar-18	Bela Vista, GO	Midwest	16° 59' 50.00''S	48° 57' 56.00''W	808	10	11	21	BtM	This study
GO2	Mar-18	Itaberaí, GO	Midwest	15° 56' 58.00''S	49° 47' 07.00''W	765	15	15	30	BtM, Btu	This study
MG1	May-18	Ouro Fino, MG	Southeast	22° 16' 44.00''S	46° 29' 33.00''W	846	12	10	22	Ta	This study
MG10	Feb-18	Florestal, MG	Southeast	19° 52' 38.00''S	44° 25' 21.00''W	780	15	15	30	Btu, Ta	This study
MG11	Mar-18	Florestal, MG	Southeast	19° 52' 38.00''S	44° 25' 21.00''W	780	15	15	30	Btu, Ta	This study
MG12	May-18	Divinópolis, MG	Southeast	20° 06' 21.00''S	44° 55' 36.00''W	782	15	15	30	Btu, Ta	This study
MG13	Aug-18	Viçosa, MG	Southeast	20° 46' 06.00''S	42° 52' 14.00''W	661	17	0	17	Btu, Ta	This study
MG14	Mar-18	Piraúba, MG	Southeast	21° 16' 22.71''S	43° 02' 31.28''W	366	10	10	20	Ta	This study
MG15	Mar-18	Descoberto, MG	Southeast	21° 28' 06.28''S	42° 58' 05.53''W	351	10	10	20	Ta	This study
MG16	Mar-18	Mar de Espanha, MG	Southeast	21° 46' 07.26''S	43° 04' 26.62''W	508	15	15	30	BtM, Ta	This study
MG17	Mar-18	Leopoldina, MG	Southeast	21° 33' 50.15''S	42° 40' 42.97''W	254	16	13	29	BtM, Btu, Ta	This study
MG18	Mar-18	Dona Euzébia, MG	Southeast	21° 19' 18.83''S	42° 48' 37.07''W	246	15	14	29	Ta	This study
MG19	Feb-18	Caparaó, MG	Midwest	20° 31' 48.00''S	41° 54' 00.36''W	864	15	15	30	BtM, Ta	This study
MG2	Jul-18	Pouso Alegre, MG	Southeast	22° 15' 01.00''S	46° 58' 31.00''W	677	9	0	9	Ta	This study
MG3	Feb-18	Careaçu, MG	Southeast	22° 04' 37.00''S	45° 41' 49.00''W	813	11	11	22	Ta	This study
MG4	Jun-18	Lambari, MG	Southeast	21° 56' 05.00''S	45° 15' 49.00''W	864	15	15	30	Btu, Ta	This study
MG5	Feb-18	Lima Duarte, MG	Southeast	21° 50' 35.00''S	43° 47' 01.00''W	751	10	10	20	Ta	This study
MG6	Apr-18	Rio Pomba, MG	Southeast	21° 15' 50.00''S	43° 09' 59.00''W	504	10	0	10	WtNEW2, Btu	This study
MG7	Feb-18	Florestal, MG	Southeast	19° 54' 13.00''S	44° 25' 48.00''W	793	15	15	30	BtM, Btu, Ta	This study
MG8	Feb-18	Florestal, MG	Southeast	19° 51' 20.00''S	44° 23' 58.00''W	704	15	15	30	Btu, Btu-like	This study
MG9	Mar-18	Florestal, MG	Southeast	19° 53' 39.00''S	44° 24' 55.00''W	769	14	11	25	BtM, BtNW, Btu, Ta	This study
MT1	Dec-17	Canarana, MT	Midwest	13° 31' 16.00''S	52° 25' 03.00''W	312	15	16	31	WtNEW1	This study
MT2	Dec-17	Canarana, MT	Midwest	13° 33' 47.00''S	52° 15' 53.00''W	415	0	20	20	Btu	This study
MT4	Jan-18	Pedra Preta, MT	Midwest	16° 38' 29.00"S	54° 25' 41.00"W	241	10	10	20	Btu	This study
MT5	Jan-18	Pedra Preta, MT	Midwest	16° 39' 07.00"S	54° 22' 27.00"W	255	10	10	20	BtM, Btu	This study
MT6	Jan-18	Pedra Preta, MT	Midwest	16° 39' 28.00"S	54° 20' 20.00"W	303	10	10	20	BtM, Btu	This study
PA1	Jan-18	Brasil Novo, PA	North	03° 12' 23.07''S	52° 30' 13.80''W	170	15	15	30	Btu, Ta	This study
PA2	Jan-18	Vitória doXingu, PA	North	03° 04' 51.01''S	52° 10' 08.80''W	130	15	16	31	Btu, Ta	This study
PA3	Aug-18	Altamira, PA	North	03° 18' 15.03''S	52° 07' 26.00''W	176	10	10	20	BtM	This study
PA4	Jan-18	Altamira, PA	North	03° 09' 14.60''S	52° 07' 49.00''W	128	11	10	21	Ta	This study
PA5	Jan-18	Belém, PA	North	01° 18' 20.00"S	48° 26' 46.00"W	46	10	12	22	Ta	This study
PI1	Apr-18	Picos, PI	Northeast	07° 04' 59.50''S	41° 25' 57.80''W	214	0	29	29	Btu, Ta	This study
PI2	May-18	Teresina, PI	Northeast	05° 02' 41.94''S	42° 47' 18.84''W	71	0	27	27	Btu, Ta	This study
PR1	Mar-18	Santo Antônio do Caiuá, PR	South	22° 41' 07.00''S	52° 19' 06.00''W	342	30	0	30	Btu, Ta	This study
PR2	Mar-18	Santo Antônio do Caiuá, PR	South	22° 49' 03.00''S	52° 21' 25.00''W	439	30	0	30	BtM, Btu	This study
PR3	Mar-18	Paranavaí, PR	South	23° 06' 03.29''S	52° 29' 10.00''W	471	10	10	20	BtM, BtMED	This study
PR4	Mar-18	Sertanópolis, PR	South	23° 02' 54.00''S	50° 59' 54.00"W	343	26	0	26	Btu, Ta	This study
SC2	Mar-18	Agrônomica, SC	South	27° 34' 40.00"S	48° 32' 08.00"W	34	10	0	10	BtM	This study
SP1	Jul-16	Holambra, SP	Southeast	22° 36' 26.00''S	47° 02' 50.00''W	634	10	0	10	Btu	Moraes et al., 2018
SP10	Mar-16	Casa Branca, SP	Southeast	21° 49' 08.00''S	45° 58' 23.00''W	895	10	0	10	BtM	Moraes et al., 2018
SP10	Jul-16	São Pedro do Turvo, SP	Southeast	22° 36' 32.00''S	49° 45' 29.00''W	563	10	0	10	BtMED	Moraes et al., 2018
SP11	Jul-16	Oleo, SP	Southeast	22° 56' 32.00''S	49° 26' 15.00''W	584	10	0	10	Btu	Moraes et al., 2018
SP12	Jul-16	Mogi Mirim, SP	Southeast	22° 28' 32.30''S	47° 00' 47.60''W	675	10	0	10	Btu	Moraes et al., 2018
SP2	Jul-16	Mogi Mirim, SP	Southeast	22° 28' 08.00''S	46° 56' 25.00''W	652	10	0	10	Btu	Moraes et al., 2018
SP3	Jul-16	Mogi Mirim, SP	Southeast	22° 24' 59.00''S	46° 59' 19.00''W	678	10	0	10	Btu	Moraes et al., 2018
SP4	Feb-19	Mogi Mirim, SP	Southeast	22° 26' 44.00''S	47° 04' 11.00''W	689	5	5	10	Btu	This study
SP5	Jul-17	Mogi Mirim, SP	Southeast	22° 27' 05.00''S	47° 04' 56.00''W	710	10	0	10	Btu	Moraes et al., 2018
SP6	Jan-19	São Pedro, SP	Southeast	22° 34' 08.00''S	48° 05' 22.00''W	525	10	0	10	BtMED	This study
SP7	Jul-17	Montalvão, SP	Southeast	22° 02' 23.00''S	51° 19' 53.00''W	404	10	0	10	BtM	Moraes et al., 2018
SP8	Jul-16	Pindamonhangaba, SP	Southeast	22° 56' 05.00''S	45° 26' 25.00''W	562	10	0	10	Btu	Moraes et al., 2018
SP9	Jan-19	Casa Branca, SP	Southeast	21° 11' 32.00''S	47° 48' 44.00''W	598	4	10	14	BtM, Btu, BtMED	This study
Total							819	566	1385
